# Supplementary material for: In vitro machine learning-based CAR T immunological synapse quality measurements correlate with patient clinical outcomes
Source: PLoS Comput Biol. 2022 Mar 18;18(3):e1009883. doi: 10.1371/journal.pcbi.1009883 (PMC8955962; doi:10.1371/journal.pcbi.1009883)
Supplement: S1 Data — (XLSX) [file pcbi.1009883.s001.xlsx]

## Sheet: Fig 1B
	Column Values
F-Actin	[58.0357,59.3326,59.7851,58.9212,55.7316,51.9963,47.3702,43.7268,41.2074,40.1324,39.336]
Perforin	[87.4479,87.723,87.4656,87.6173,85.3172,79.0406,69.4866,62.0664,58.0441,56.203,54.7774]
Tumor Antigen	[63.2748,82.1689,109.5456,128.8679,127.4168,128.3295,115.2045,85.88,66.4635,57.4885,51.1578]
pZeta	[85.3535,93.8202,104.1139,109.1823,103.8042,100.6788,92.8849,78.044,67.3225,62.0385,58.0077]

## Sheet: Fig 7C
	1 epoch	10 epochs	20 epochs	30 epochs	40 epochs	50 epochs	60 epochs	70 epochs	80 epochs	90 epochs	100 epochs
100% data	1.08714	0.90009	0.79612	0.7688	0.73901	0.72032	0.69896	0.70171	0.67939	0.67326	0.67009
75% data	1.16332	0.90958	0.8402	0.78591	0.73872	0.73844	0.7191	0.6958	0.70208	0.68835	0.69814
50% data	1.20142	0.92914	0.85878	0.81079	0.78589	0.71752	0.73065	0.73592	0.72102	0.70527	0.74301

## Sheet: Fig 7D
	1 epoch	10 epochs	20 epochs	30 epochs	40 epochs	50 epochs	60 epochs	70 epochs	80 epochs	90 epochs	100 epochs
100% data	1.28044	1.14463	1.10104	1.07714	1.09738	1.06637	1.09087	1.0632	1.08308	1.07247	1.08599
75% data	1.27973	1.20408	1.13624	1.1052	1.1652	1.09677	1.11594	1.12096	1.13307	1.12761	1.11314
50% data	1.48425	1.25692	1.15894	1.16345	1.12166	1.15548	1.12203	1.15126	1.15335	1.12195	1.13182

## Sheet: Fig 8B
nd2 file	cell number	channel0-F-actin
P3 Houston Dali Li 06-03 Patient 3 Confocal 1.nd2	1	4591979
P3 Houston Dali Li 06-03 Patient 3 Confocal 1.nd2	2	1687966
P3 Houston Dali Li 06-03 Patient 3 Confocal 1.nd2	3	2819052
P3 Houston Dali Li 06-03 Patient 3 Confocal 1.nd2	4	2131857
P3 Houston Dali Li 06-03 Patient 3 Confocal 1.nd2	5	3175523
P3 Houston Dali Li 06-03 Patient 3 Confocal 1.nd2	6	1820079
P3 Houston Dali Li 06-03 Patient 3 Confocal 1.nd2	7	903990
P3 Houston Dali Li 06-03 Patient 3 Confocal 1.nd2	8	2236640
P3 Houston Dali Li 06-03 Patient 3 Confocal 1.nd2	9	1709514
P3 Houston Dali Li 06-03 Patient 3 Confocal 1.nd2	10	2376345
P3 Houston Dali Li 06-03 Patient 3 Confocal 1.nd2	11	1867340
P3 Houston Dali Li 06-03 Patient 3 Confocal 1.nd2	12	4477633
P3 Houston Dali Li 06-03 Patient 3 Confocal 1.nd2	13	1767143
P3 Houston Dali Li 06-03 Patient 3 Confocal 1.nd2	14	1795398
P3 Houston Dali Li 06-03 Patient 3 Confocal 1.nd2	15	2182264
P3 Houston Dali Li 06-03 Patient 3 Confocal 1.nd2	16	1628566
P3 Houston Dali Li 06-03 Patient 3 Confocal 1.nd2	17	1573072
P3 Houston Dali Li 06-03 Patient 3 Confocal 1.nd2	18	1182585
P3 Houston Dali Li 06-03 Patient 3 Confocal 1.nd2	19	1559698
P3 Houston Dali Li 06-03 Patient 3 Confocal 1.nd2	20	3070370
P3 Houston Dali Li 06-03 Patient 3 Confocal 1.nd2	21	2559119
P3 Houston Dali Li 06-03 Patient 3 Confocal 1.nd2	22	2920852
P3 Houston Dali Li 06-03 Patient 3 Confocal 1.nd2	23	1049113
P3 Houston Dali Li 06-03 Patient 3 Confocal 1.nd2	24	1560163
P3 Houston Dali Li 06-03 Patient 3 Confocal 1.nd2	25	1834922
P3 Houston Dali Li 06-03 Patient 3 Confocal 1.nd2	26	957333
P3 Houston Dali Li 06-03 Patient 3 Confocal 1.nd2	27	2012865
P3 Houston Dali Li 06-03 Patient 3 Confocal 1.nd2	28	366928
P3 Houston Dali Li 06-03 Patient 3 Confocal 1.nd2	29	1535516
P3 Houston Dali Li 06-03 Patient 3 Confocal 1.nd2	30	667305
P3 Houston Dali Li 06-03 Patient 3 Confocal 1.nd2	31	1923573
P3 Houston Dali Li 06-03 Patient 3 Confocal 1.nd2	32	1503474
P3 Houston Dali Li 06-03 Patient 3 Confocal 1.nd2	33	3919850
P3 Houston Dali Li 06-03 Patient 3 Confocal 1.nd2	34	1542798
P3 Houston Dali Li 06-03 Patient 3 Confocal 1.nd2	35	1737226
P3 Houston Dali Li 06-03 Patient 3 Confocal 1.nd2	36	826700
P3 Houston Dali Li 06-03 Patient 3 Confocal 1.nd2	37	688859
P3 Houston Dali Li 06-03 Patient 3 Confocal 1.nd2	38	2111718
P3 Houston Dali Li 06-03 Patient 3 Confocal 1.nd2	39	3198611
P3 Houston Dali Li 06-03 Patient 3 Confocal 1.nd2	40	757711
P3 Houston Dali Li 06-03 Patient 3 Confocal 1.nd2	41	2412549
P3 Houston Dali Li 06-03 Patient 3 Confocal 1.nd2	42	554987
P3 Houston Dali Li 06-03 Patient 3 Confocal 1.nd2	43	1446528
P3 Houston Dali Li 06-03 Patient 3 Confocal 1.nd2	44	824140
P3 Houston Dali Li 06-03 Patient 3 Confocal 1.nd2	45	557872
P3 Houston Dali Li 06-03 Patient 3 Confocal 1.nd2	46	4244214
P3 Houston Dali Li 06-03 Patient 3 Confocal 1.nd2	47	255481
P3 Houston Dali Li 06-03 Patient 3 Confocal 1.nd2	48	1533502
P3 Houston Dali Li 06-03 Patient 3 Confocal 1.nd2	49	1150046
P3 Houston Dali Li 06-03 Patient 3 Confocal 1.nd2	50	564660
P3 Houston Dali Li 06-03 Patient 3 Confocal 1.nd2	51	958405
P3 Houston Dali Li 06-03 Patient 3 Confocal 1.nd2	52	2098654
P3 Houston Dali Li 06-03 Patient 3 Confocal 1.nd2	53	422522
P3 Houston Dali Li 06-03 Patient 3 Confocal 1.nd2	54	941294
P3 Houston Dali Li 06-03 Patient 3 Confocal 1.nd2	55	1723796
P3 Houston Dali Li 06-03 Patient 3 Confocal 1.nd2	56	190026
P3 Houston Dali Li 06-03 Patient 3 Confocal 1.nd2	57	153096
P3 Houston Dali Li 06-03 Patient 3 Confocal 1.nd2	58	83103
P3 Houston Dali Li 06-03 Patient 3 Confocal 1.nd2	59	349294
P3 Houston Dali Li 06-03 Patient 3 Confocal 2.nd2	1	2434929
P3 Houston Dali Li 06-03 Patient 3 Confocal 2.nd2	2	1694236
P3 Houston Dali Li 06-03 Patient 3 Confocal 2.nd2	3	2884009
P3 Houston Dali Li 06-03 Patient 3 Confocal 2.nd2	4	1517767
P3 Houston Dali Li 06-03 Patient 3 Confocal 2.nd2	5	2305440
P3 Houston Dali Li 06-03 Patient 3 Confocal 2.nd2	6	1923737
P3 Houston Dali Li 06-03 Patient 3 Confocal 2.nd2	7	3257258
P3 Houston Dali Li 06-03 Patient 3 Confocal 2.nd2	8	3606504
P3 Houston Dali Li 06-03 Patient 3 Confocal 2.nd2	9	1046382
P3 Houston Dali Li 06-03 Patient 3 Confocal 2.nd2	10	1755348
P3 Houston Dali Li 06-03 Patient 3 Confocal 2.nd2	11	2134699
P3 Houston Dali Li 06-03 Patient 3 Confocal 2.nd2	12	1660979
P3 Houston Dali Li 06-03 Patient 3 Confocal 2.nd2	13	3045132
P3 Houston Dali Li 06-03 Patient 3 Confocal 2.nd2	14	3891845
P3 Houston Dali Li 06-03 Patient 3 Confocal 2.nd2	15	1139659
P3 Houston Dali Li 06-03 Patient 3 Confocal 2.nd2	16	1383162
P3 Houston Dali Li 06-03 Patient 3 Confocal 2.nd2	17	2024795
P3 Houston Dali Li 06-03 Patient 3 Confocal 2.nd2	18	2505575
P3 Houston Dali Li 06-03 Patient 3 Confocal 2.nd2	19	2250036
P3 Houston Dali Li 06-03 Patient 3 Confocal 2.nd2	20	1026035
P3 Houston Dali Li 06-03 Patient 3 Confocal 2.nd2	21	1576649
P3 Houston Dali Li 06-03 Patient 3 Confocal 2.nd2	22	5242591
P3 Houston Dali Li 06-03 Patient 3 Confocal 2.nd2	23	968913
P3 Houston Dali Li 06-03 Patient 3 Confocal 2.nd2	24	2772825
P3 Houston Dali Li 06-03 Patient 3 Confocal 2.nd2	25	1538334
P3 Houston Dali Li 06-03 Patient 3 Confocal 2.nd2	26	1464461
P3 Houston Dali Li 06-03 Patient 3 Confocal 2.nd2	27	448938
P3 Houston Dali Li 06-03 Patient 3 Confocal 2.nd2	28	1110842
P3 Houston Dali Li 06-03 Patient 3 Confocal 2.nd2	29	1104156
P3 Houston Dali Li 06-03 Patient 3 Confocal 2.nd2	30	1860615
P3 Houston Dali Li 06-03 Patient 3 Confocal 2.nd2	31	2507029
P3 Houston Dali Li 06-03 Patient 3 Confocal 2.nd2	32	1649717
P3 Houston Dali Li 06-03 Patient 3 Confocal 2.nd2	33	1902605
P3 Houston Dali Li 06-03 Patient 3 Confocal 2.nd2	34	3969003
P3 Houston Dali Li 06-03 Patient 3 Confocal 2.nd2	35	760300
P3 Houston Dali Li 06-03 Patient 3 Confocal 2.nd2	36	1252879
P3 Houston Dali Li 06-03 Patient 3 Confocal 2.nd2	37	2900562
P3 Houston Dali Li 06-03 Patient 3 Confocal 2.nd2	38	977448
P3 Houston Dali Li 06-03 Patient 3 Confocal 2.nd2	39	418896
P3 Houston Dali Li 06-03 Patient 3 Confocal 2.nd2	40	1122463
P3 Houston Dali Li 06-03 Patient 3 Confocal 2.nd2	41	373147
P3 Houston Dali Li 06-03 Patient 3 Confocal 2.nd2	42	655791
P3 Houston Dali Li 06-03 Patient 3 Confocal 2.nd2	43	475119
P3 Houston Dali Li 06-03 Patient 3 Confocal 2.nd2	44	1385837
P3 Houston Dali Li 06-03 Patient 3 Confocal 2.nd2	45	1215496
P3 Houston Dali Li 06-03 Patient 3 Confocal 2.nd2	46	1121647
P3 Houston Dali Li 06-03 Patient 3 Confocal 2.nd2	47	290543
P3 Houston Dali Li 06-03 Patient 3 Confocal 2.nd2	48	1110840
P3 Houston Dali Li 06-03 Patient 3 Confocal 2.nd2	49	921510
P3 Houston Dali Li 06-03 Patient 3 Confocal 2.nd2	50	578584
P3 Houston Dali Li 06-03 Patient 3 Confocal 2.nd2	51	659995
P3 Houston Dali Li 06-03 Patient 3 Confocal 2.nd2	52	302897
P3 Houston Dali Li 06-03 Patient 3 Confocal 3.nd2	1	2961888
P3 Houston Dali Li 06-03 Patient 3 Confocal 3.nd2	2	1231918
P3 Houston Dali Li 06-03 Patient 3 Confocal 3.nd2	3	5306090
P3 Houston Dali Li 06-03 Patient 3 Confocal 3.nd2	4	2589547
P3 Houston Dali Li 06-03 Patient 3 Confocal 3.nd2	5	4324924
P3 Houston Dali Li 06-03 Patient 3 Confocal 3.nd2	6	3665643
P3 Houston Dali Li 06-03 Patient 3 Confocal 3.nd2	7	2279396
P3 Houston Dali Li 06-03 Patient 3 Confocal 3.nd2	8	2604410
P3 Houston Dali Li 06-03 Patient 3 Confocal 3.nd2	9	2908733
P3 Houston Dali Li 06-03 Patient 3 Confocal 3.nd2	10	3260262
P3 Houston Dali Li 06-03 Patient 3 Confocal 3.nd2	11	1706204
P3 Houston Dali Li 06-03 Patient 3 Confocal 3.nd2	12	3037321
P3 Houston Dali Li 06-03 Patient 3 Confocal 3.nd2	13	3242693
P3 Houston Dali Li 06-03 Patient 3 Confocal 3.nd2	14	1720290
P3 Houston Dali Li 06-03 Patient 3 Confocal 3.nd2	15	1528654
P3 Houston Dali Li 06-03 Patient 3 Confocal 3.nd2	16	1097888
P3 Houston Dali Li 06-03 Patient 3 Confocal 3.nd2	17	2686842
P3 Houston Dali Li 06-03 Patient 3 Confocal 3.nd2	18	1486290
P3 Houston Dali Li 06-03 Patient 3 Confocal 3.nd2	19	3657555
P3 Houston Dali Li 06-03 Patient 3 Confocal 3.nd2	20	1493931
P3 Houston Dali Li 06-03 Patient 3 Confocal 3.nd2	21	2005095
P3 Houston Dali Li 06-03 Patient 3 Confocal 3.nd2	22	1377014
P3 Houston Dali Li 06-03 Patient 3 Confocal 3.nd2	23	3413429
P3 Houston Dali Li 06-03 Patient 3 Confocal 3.nd2	24	1611106
P3 Houston Dali Li 06-03 Patient 3 Confocal 3.nd2	25	673921
P3 Houston Dali Li 06-03 Patient 3 Confocal 3.nd2	26	2257271
P3 Houston Dali Li 06-03 Patient 3 Confocal 3.nd2	27	1012402
P3 Houston Dali Li 06-03 Patient 3 Confocal 3.nd2	28	2429715
P3 Houston Dali Li 06-03 Patient 3 Confocal 3.nd2	29	4716830
P3 Houston Dali Li 06-03 Patient 3 Confocal 3.nd2	30	2156803
P3 Houston Dali Li 06-03 Patient 3 Confocal 3.nd2	31	692266
P3 Houston Dali Li 06-03 Patient 3 Confocal 3.nd2	32	1668689
P3 Houston Dali Li 06-03 Patient 3 Confocal 3.nd2	33	2512328
P3 Houston Dali Li 06-03 Patient 3 Confocal 3.nd2	34	5716227
P3 Houston Dali Li 06-03 Patient 3 Confocal 3.nd2	35	595242
P3 Houston Dali Li 06-03 Patient 3 Confocal 3.nd2	36	1778787
P3 Houston Dali Li 06-03 Patient 3 Confocal 3.nd2	37	1642869
P3 Houston Dali Li 06-03 Patient 3 Confocal 3.nd2	38	525472
P3 Houston Dali Li 06-03 Patient 3 Confocal 3.nd2	39	2340398
P3 Houston Dali Li 06-03 Patient 3 Confocal 3.nd2	40	1454648
P3 Houston Dali Li 06-03 Patient 3 Confocal 3.nd2	41	1423847
P3 Houston Dali Li 06-03 Patient 3 Confocal 3.nd2	42	2275614
P3 Houston Dali Li 06-03 Patient 3 Confocal 3.nd2	43	1261432
P3 Houston Dali Li 06-03 Patient 3 Confocal 3.nd2	44	1862488
P3 Houston Dali Li 06-03 Patient 3 Confocal 3.nd2	45	1627436
P3 Houston Dali Li 06-03 Patient 3 Confocal 3.nd2	46	1735530
P3 Houston Dali Li 06-03 Patient 3 Confocal 3.nd2	47	1407063
P3 Houston Dali Li 06-03 Patient 3 Confocal 3.nd2	48	1530795
P3 Houston Dali Li 06-03 Patient 3 Confocal 3.nd2	49	4189893
P3 Houston Dali Li 06-03 Patient 3 Confocal 3.nd2	50	2486171
P3 Houston Dali Li 06-03 Patient 3 Confocal 3.nd2	51	1531675
P3 Houston Dali Li 06-03 Patient 3 Confocal 3.nd2	52	1275129
P3 Houston Dali Li 06-03 Patient 3 Confocal 3.nd2	53	1853433
P3 Houston Dali Li 06-03 Patient 3 Confocal 3.nd2	54	792819
P3 Houston Dali Li 06-03 Patient 3 Confocal 3.nd2	55	2443272
P3 Houston Dali Li 06-03 Patient 3 Confocal 3.nd2	56	1165690
P3 Houston Dali Li 06-03 Patient 3 Confocal 3.nd2	57	1613985
P3 Houston Dali Li 06-03 Patient 3 Confocal 3.nd2	58	860508
P3 Houston Dali Li 06-03 Patient 3 Confocal 3.nd2	59	1785628
P3 Houston Dali Li 06-03 Patient 3 Confocal 3.nd2	60	692991
P3 Houston Dali Li 06-03 Patient 3 Confocal 3.nd2	61	416073
P3 Houston Dali Li 06-03 Patient 3 Confocal 3.nd2	62	1722387
P3 Houston Dali Li 06-03 Patient 3 Confocal 3.nd2	63	505222
P3 Houston Dali Li 06-03 Patient 3 Confocal 3.nd2	64	642238
P3 Houston Dali Li 06-03 Patient 3 Confocal 3.nd2	65	1050513
P3 Houston Dali Li 06-03 Patient 3 Confocal 3.nd2	66	1147442
P3 Houston Dali Li 06-03 Patient 3 Confocal 3.nd2	67	1129637
P3 Houston Dali Li 06-03 Patient 3 Confocal 3.nd2	68	251113
P3 Houston Dali Li 06-03 Patient 3 Confocal 3.nd2	69	430411
P3 Houston Dali Li 06-03 Patient 3 Confocal 3.nd2	70	120658
P3 Houston Dali Li 06-03 Patient 3 Confocal 3.nd2	71	3320595
P3 Houston Dali Li 06-03 Patient 3 Confocal 3.nd2	72	164896
P3 Houston Dali Li 06-03 Patient 3 Confocal 4.nd2	1	2782253
P3 Houston Dali Li 06-03 Patient 3 Confocal 4.nd2	2	1733831
P3 Houston Dali Li 06-03 Patient 3 Confocal 4.nd2	3	2249912
P3 Houston Dali Li 06-03 Patient 3 Confocal 4.nd2	4	1033523
P3 Houston Dali Li 06-03 Patient 3 Confocal 4.nd2	5	3030156
P3 Houston Dali Li 06-03 Patient 3 Confocal 4.nd2	6	1778248
P3 Houston Dali Li 06-03 Patient 3 Confocal 4.nd2	7	2340789
P3 Houston Dali Li 06-03 Patient 3 Confocal 4.nd2	8	2530340
P3 Houston Dali Li 06-03 Patient 3 Confocal 4.nd2	9	3607758
P3 Houston Dali Li 06-03 Patient 3 Confocal 4.nd2	10	2087181
P3 Houston Dali Li 06-03 Patient 3 Confocal 4.nd2	11	1830304
P3 Houston Dali Li 06-03 Patient 3 Confocal 4.nd2	12	930418
P3 Houston Dali Li 06-03 Patient 3 Confocal 4.nd2	13	3337278
P3 Houston Dali Li 06-03 Patient 3 Confocal 4.nd2	14	1394466
P3 Houston Dali Li 06-03 Patient 3 Confocal 4.nd2	15	3587154
P3 Houston Dali Li 06-03 Patient 3 Confocal 4.nd2	16	2229933
P3 Houston Dali Li 06-03 Patient 3 Confocal 4.nd2	17	2728143
P3 Houston Dali Li 06-03 Patient 3 Confocal 4.nd2	18	2026940
P3 Houston Dali Li 06-03 Patient 3 Confocal 4.nd2	19	3143667
P3 Houston Dali Li 06-03 Patient 3 Confocal 4.nd2	20	1829213
P3 Houston Dali Li 06-03 Patient 3 Confocal 4.nd2	21	2358736
P3 Houston Dali Li 06-03 Patient 3 Confocal 4.nd2	22	1733451
P3 Houston Dali Li 06-03 Patient 3 Confocal 4.nd2	23	1754511
P3 Houston Dali Li 06-03 Patient 3 Confocal 4.nd2	24	1293560
P3 Houston Dali Li 06-03 Patient 3 Confocal 4.nd2	25	784143
P3 Houston Dali Li 06-03 Patient 3 Confocal 4.nd2	26	1457292
P3 Houston Dali Li 06-03 Patient 3 Confocal 4.nd2	27	955280
P3 Houston Dali Li 06-03 Patient 3 Confocal 4.nd2	28	5176309
P3 Houston Dali Li 06-03 Patient 3 Confocal 4.nd2	29	2830503
P3 Houston Dali Li 06-03 Patient 3 Confocal 4.nd2	30	1104690
P3 Houston Dali Li 06-03 Patient 3 Confocal 4.nd2	31	897078
P3 Houston Dali Li 06-03 Patient 3 Confocal 4.nd2	32	4341231
P3 Houston Dali Li 06-03 Patient 3 Confocal 4.nd2	33	2001480
P3 Houston Dali Li 06-03 Patient 3 Confocal 4.nd2	34	1656651
P3 Houston Dali Li 06-03 Patient 3 Confocal 4.nd2	35	3570924
P3 Houston Dali Li 06-03 Patient 3 Confocal 4.nd2	36	1362676
P3 Houston Dali Li 06-03 Patient 3 Confocal 4.nd2	37	1860246
P3 Houston Dali Li 06-03 Patient 3 Confocal 4.nd2	38	2652386
P3 Houston Dali Li 06-03 Patient 3 Confocal 4.nd2	39	677241
P3 Houston Dali Li 06-03 Patient 3 Confocal 4.nd2	40	2789503
P3 Houston Dali Li 06-03 Patient 3 Confocal 4.nd2	41	3122610
P3 Houston Dali Li 06-03 Patient 3 Confocal 4.nd2	42	3491726
P3 Houston Dali Li 06-03 Patient 3 Confocal 4.nd2	43	490385
P3 Houston Dali Li 06-03 Patient 3 Confocal 4.nd2	44	919303
P3 Houston Dali Li 06-03 Patient 3 Confocal 4.nd2	45	831510
P3 Houston Dali Li 06-03 Patient 3 Confocal 4.nd2	46	1128765
P3 Houston Dali Li 06-03 Patient 3 Confocal 4.nd2	47	1306885
P3 Houston Dali Li 06-03 Patient 3 Confocal 4.nd2	48	2005253
P3 Houston Dali Li 06-03 Patient 3 Confocal 4.nd2	49	583268
P3 Houston Dali Li 06-03 Patient 3 Confocal 4.nd2	50	479329
P3 Houston Dali Li 06-03 Patient 3 Confocal 4.nd2	51	234296
P3 Houston Dali Li 06-03 Patient 3 Confocal 4.nd2	52	308503
P3 Houston Dali Li 06-03 Patient 3 Confocal 4.nd2	53	499377
P3 Houston Dali Li 06-03 Patient 3 Confocal 4.nd2	54	331933
P3 Houston Dali Li 06-03 Patient 3 Confocal 4.nd2	55	802944
P3 Houston Dali Li 06-03 Patient 3 Confocal 4.nd2	56	301438
P3 Houston Dali Li 06-03 Patient 3 Confocal 4.nd2	57	809230
P3 Houston Dali Li 06-03 Patient 3 Confocal 4.nd2	58	765023
P3 Houston Dali Li 06-03 Patient 3 Confocal 4.nd2	59	564707
P3 Houston Dali Li 06-03 Patient 3 Confocal 4.nd2	60	302593
P3 Houston Dali Li 06-03 Patient 3 Confocal 5.nd2	1	2525597
P3 Houston Dali Li 06-03 Patient 3 Confocal 5.nd2	2	2847089
P3 Houston Dali Li 06-03 Patient 3 Confocal 5.nd2	3	2751872
P3 Houston Dali Li 06-03 Patient 3 Confocal 5.nd2	4	2002707
P3 Houston Dali Li 06-03 Patient 3 Confocal 5.nd2	5	482420
P3 Houston Dali Li 06-03 Patient 3 Confocal 5.nd2	6	3232835
P3 Houston Dali Li 06-03 Patient 3 Confocal 5.nd2	7	2040771
P3 Houston Dali Li 06-03 Patient 3 Confocal 5.nd2	8	2257264
P3 Houston Dali Li 06-03 Patient 3 Confocal 5.nd2	9	1015841
P3 Houston Dali Li 06-03 Patient 3 Confocal 5.nd2	10	3292500
P3 Houston Dali Li 06-03 Patient 3 Confocal 5.nd2	11	1271153
P3 Houston Dali Li 06-03 Patient 3 Confocal 5.nd2	12	789391
P3 Houston Dali Li 06-03 Patient 3 Confocal 5.nd2	13	1039967
P3 Houston Dali Li 06-03 Patient 3 Confocal 5.nd2	14	1512498
P3 Houston Dali Li 06-03 Patient 3 Confocal 5.nd2	15	1574367
P3 Houston Dali Li 06-03 Patient 3 Confocal 5.nd2	16	1272465
P3 Houston Dali Li 06-03 Patient 3 Confocal 5.nd2	17	2515480
P3 Houston Dali Li 06-03 Patient 3 Confocal 5.nd2	18	1972240
P3 Houston Dali Li 06-03 Patient 3 Confocal 5.nd2	19	1631891
P3 Houston Dali Li 06-03 Patient 3 Confocal 5.nd2	20	1438432
P3 Houston Dali Li 06-03 Patient 3 Confocal 5.nd2	21	610229
P3 Houston Dali Li 06-03 Patient 3 Confocal 5.nd2	22	1253032
P3 Houston Dali Li 06-03 Patient 3 Confocal 5.nd2	23	1757445
P3 Houston Dali Li 06-03 Patient 3 Confocal 5.nd2	24	431448
P3 Houston Dali Li 06-03 Patient 3 Confocal 5.nd2	25	636770
P3 Houston Dali Li 06-03 Patient 3 Confocal 5.nd2	26	1786936
P3 Houston Dali Li 06-03 Patient 3 Confocal 5.nd2	27	1002234
P3 Houston Dali Li 06-03 Patient 3 Confocal 5.nd2	28	749426
P3 Houston Dali Li 06-03 Patient 3 Confocal 5.nd2	29	1692758
P3 Houston Dali Li 06-03 Patient 3 Confocal 5.nd2	30	1358403
P3 Houston Dali Li 06-03 Patient 3 Confocal 5.nd2	31	1797041
P3 Houston Dali Li 06-03 Patient 3 Confocal 5.nd2	32	896589
P3 Houston Dali Li 06-03 Patient 3 Confocal 5.nd2	33	754692
P3 Houston Dali Li 06-03 Patient 3 Confocal 5.nd2	34	2195844
P3 Houston Dali Li 06-03 Patient 3 Confocal 5.nd2	35	1796098
P3 Houston Dali Li 06-03 Patient 3 Confocal 5.nd2	36	1325613
P3 Houston Dali Li 06-03 Patient 3 Confocal 5.nd2	37	897102
P3 Houston Dali Li 06-03 Patient 3 Confocal 5.nd2	38	2121000
P3 Houston Dali Li 06-03 Patient 3 Confocal 5.nd2	39	293961
P3 Houston Dali Li 06-03 Patient 3 Confocal 5.nd2	40	1423497
P3 Houston Dali Li 06-03 Patient 3 Confocal 5.nd2	41	622972
P3 Houston Dali Li 06-03 Patient 3 Confocal 5.nd2	42	2403105
P3 Houston Dali Li 06-03 Patient 3 Confocal 5.nd2	43	388506
P3 Houston Dali Li 06-03 Patient 3 Confocal 5.nd2	44	1653373
P3 Houston Dali Li 06-03 Patient 3 Confocal 5.nd2	45	865969
P3 Houston Dali Li 06-03 Patient 3 Confocal 5.nd2	46	752603
P3 Houston Dali Li 06-03 Patient 3 Confocal 5.nd2	47	364296
P3 Houston Dali Li 06-03 Patient 3 Confocal 5.nd2	48	966878
P3 Houston Dali Li 06-03 Patient 3 Confocal 5.nd2	49	2526897
P3 Houston Dali Li 06-03 Patient 3 Confocal 5.nd2	50	1134271
P3 Houston Dali Li 06-03 Patient 3 Confocal 5.nd2	51	572806
P3 Houston Dali Li 06-03 Patient 3 Confocal 5.nd2	52	1077158
P3 Houston Dali Li 06-03 Patient 3 Confocal 5.nd2	53	381451
P3 Houston Dali Li 06-03 Patient 3 Confocal 5.nd2	54	1397785
P3 Houston Dali Li 06-03 Patient 3 Confocal 5.nd2	55	539880
P3 Houston Dali Li 06-03 Patient 3 Confocal 5.nd2	56	202685
P3 Houston Dali Li 06-03 Patient 3 Confocal 5.nd2	57	822858
P3 Houston Dali Li 06-03 Patient 3 Confocal 5.nd2	58	112909
P3 Houston Dali Li 6-15-18 Patient 3 Retake Confocal 1.nd2	1	979069
P3 Houston Dali Li 6-15-18 Patient 3 Retake Confocal 1.nd2	2	1409823
P3 Houston Dali Li 6-15-18 Patient 3 Retake Confocal 1.nd2	3	619896
P3 Houston Dali Li 6-15-18 Patient 3 Retake Confocal 1.nd2	4	375023
P3 Houston Dali Li 6-15-18 Patient 3 Retake Confocal 1.nd2	5	823452
P3 Houston Dali Li 6-15-18 Patient 3 Retake Confocal 1.nd2	6	737171
P3 Houston Dali Li 6-15-18 Patient 3 Retake Confocal 1.nd2	7	1870002
P3 Houston Dali Li 6-15-18 Patient 3 Retake Confocal 1.nd2	8	741347
P3 Houston Dali Li 6-15-18 Patient 3 Retake Confocal 1.nd2	9	1627931
P3 Houston Dali Li 6-15-18 Patient 3 Retake Confocal 1.nd2	10	904538
P3 Houston Dali Li 6-15-18 Patient 3 Retake Confocal 1.nd2	11	271543
P3 Houston Dali Li 6-15-18 Patient 3 Retake Confocal 1.nd2	12	663979
P3 Houston Dali Li 6-15-18 Patient 3 Retake Confocal 1.nd2	13	1121419
P3 Houston Dali Li 6-15-18 Patient 3 Retake Confocal 1.nd2	14	1418962
P3 Houston Dali Li 6-15-18 Patient 3 Retake Confocal 1.nd2	15	1321620
P3 Houston Dali Li 6-15-18 Patient 3 Retake Confocal 1.nd2	16	1032045
P3 Houston Dali Li 6-15-18 Patient 3 Retake Confocal 1.nd2	17	820617
P3 Houston Dali Li 6-15-18 Patient 3 Retake Confocal 1.nd2	18	875439
P3 Houston Dali Li 6-15-18 Patient 3 Retake Confocal 1.nd2	19	1631766
P3 Houston Dali Li 6-15-18 Patient 3 Retake Confocal 1.nd2	20	973951
P3 Houston Dali Li 6-15-18 Patient 3 Retake Confocal 1.nd2	21	509160
P3 Houston Dali Li 6-15-18 Patient 3 Retake Confocal 1.nd2	22	709076
P3 Houston Dali Li 6-15-18 Patient 3 Retake Confocal 1.nd2	23	514699
P3 Houston Dali Li 6-15-18 Patient 3 Retake Confocal 1.nd2	24	571655
P3 Houston Dali Li 6-15-18 Patient 3 Retake Confocal 1.nd2	25	922833
P3 Houston Dali Li 6-15-18 Patient 3 Retake Confocal 1.nd2	26	1846676
P3 Houston Dali Li 6-15-18 Patient 3 Retake Confocal 1.nd2	27	862902
P3 Houston Dali Li 6-15-18 Patient 3 Retake Confocal 1.nd2	28	1464124
P3 Houston Dali Li 6-15-18 Patient 3 Retake Confocal 1.nd2	29	680721
P3 Houston Dali Li 6-15-18 Patient 3 Retake Confocal 1.nd2	30	854553
P3 Houston Dali Li 6-15-18 Patient 3 Retake Confocal 1.nd2	31	1619686
P3 Houston Dali Li 6-15-18 Patient 3 Retake Confocal 1.nd2	32	1295643
P3 Houston Dali Li 6-15-18 Patient 3 Retake Confocal 1.nd2	33	1262250
P3 Houston Dali Li 6-15-18 Patient 3 Retake Confocal 1.nd2	34	423348
P3 Houston Dali Li 6-15-18 Patient 3 Retake Confocal 1.nd2	35	1143241
P3 Houston Dali Li 6-15-18 Patient 3 Retake Confocal 1.nd2	36	2092529
P3 Houston Dali Li 6-15-18 Patient 3 Retake Confocal 1.nd2	37	935041
P3 Houston Dali Li 6-15-18 Patient 3 Retake Confocal 1.nd2	38	581581
P3 Houston Dali Li 6-15-18 Patient 3 Retake Confocal 1.nd2	39	1808491
P3 Houston Dali Li 6-15-18 Patient 3 Retake Confocal 1.nd2	40	887477
P3 Houston Dali Li 6-15-18 Patient 3 Retake Confocal 1.nd2	41	353376
P3 Houston Dali Li 6-15-18 Patient 3 Retake Confocal 1.nd2	42	525783
P3 Houston Dali Li 6-15-18 Patient 3 Retake Confocal 1.nd2	43	811531
P3 Houston Dali Li 6-15-18 Patient 3 Retake Confocal 1.nd2	44	514857
P3 Houston Dali Li 6-15-18 Patient 3 Retake Confocal 1.nd2	45	818945
P3 Houston Dali Li 6-15-18 Patient 3 Retake Confocal 1.nd2	46	393532
P3 Houston Dali Li 6-15-18 Patient 3 Retake Confocal 1.nd2	47	849266
P3 Houston Dali Li 6-15-18 Patient 3 Retake Confocal 1.nd2	48	807567
P3 Houston Dali Li 6-15-18 Patient 3 Retake Confocal 1.nd2	49	656123
P3 Houston Dali Li 6-15-18 Patient 3 Retake Confocal 1.nd2	50	546495
P3 Houston Dali Li 6-15-18 Patient 3 Retake Confocal 1.nd2	51	658382
P3 Houston Dali Li 6-15-18 Patient 3 Retake Confocal 1.nd2	52	1174135
P3 Houston Dali Li 6-15-18 Patient 3 Retake Confocal 1.nd2	53	797183
P3 Houston Dali Li 6-15-18 Patient 3 Retake Confocal 1.nd2	54	1664957
P3 Houston Dali Li 6-15-18 Patient 3 Retake Confocal 1.nd2	55	511544
P3 Houston Dali Li 6-15-18 Patient 3 Retake Confocal 1.nd2	56	656244
P3 Houston Dali Li 6-15-18 Patient 3 Retake Confocal 1.nd2	57	922161
P3 Houston Dali Li 6-15-18 Patient 3 Retake Confocal 1.nd2	58	2159994
P3 Houston Dali Li 6-15-18 Patient 3 Retake Confocal 1.nd2	59	1610382
P3 Houston Dali Li 6-15-18 Patient 3 Retake Confocal 1.nd2	60	562978
P3 Houston Dali Li 6-15-18 Patient 3 Retake Confocal 1.nd2	61	1412794
P3 Houston Dali Li 6-15-18 Patient 3 Retake Confocal 1.nd2	62	655978
P3 Houston Dali Li 6-15-18 Patient 3 Retake Confocal 1.nd2	63	518502
P3 Houston Dali Li 6-15-18 Patient 3 Retake Confocal 1.nd2	64	1931928
P3 Houston Dali Li 6-15-18 Patient 3 Retake Confocal 1.nd2	65	1498022
P3 Houston Dali Li 6-15-18 Patient 3 Retake Confocal 1.nd2	66	603304
P3 Houston Dali Li 6-15-18 Patient 3 Retake Confocal 1.nd2	67	674954
P3 Houston Dali Li 6-15-18 Patient 3 Retake Confocal 1.nd2	68	2556396
P3 Houston Dali Li 6-15-18 Patient 3 Retake Confocal 1.nd2	69	173305
P3 Houston Dali Li 6-15-18 Patient 3 Retake Confocal 1.nd2	70	231562
P3 Houston Dali Li 6-15-18 Patient 3 Retake Confocal 1.nd2	71	1117680
P3 Houston Dali Li 6-15-18 Patient 3 Retake Confocal 1.nd2	72	687446
P3 Houston Dali Li 6-15-18 Patient 3 Retake Confocal 1.nd2	73	1423179
P3 Houston Dali Li 6-15-18 Patient 3 Retake Confocal 1.nd2	74	465118
P3 Houston Dali Li 6-15-18 Patient 3 Retake Confocal 1.nd2	75	340909
P3 Houston Dali Li 6-15-18 Patient 3 Retake Confocal 1.nd2	76	1869655
P3 Houston Dali Li 6-15-18 Patient 3 Retake Confocal 1.nd2	77	412121
P3 Houston Dali Li 6-15-18 Patient 3 Retake Confocal 1.nd2	78	989031
P3 Houston Dali Li 6-15-18 Patient 3 Retake Confocal 1.nd2	79	446697
P3 Houston Dali Li 6-15-18 Patient 3 Retake Confocal 1.nd2	80	799982
P3 Houston Dali Li 6-15-18 Patient 3 Retake Confocal 1.nd2	81	2558788
P3 Houston Dali Li 6-15-18 Patient 3 Retake Confocal 1.nd2	82	364574
P3 Houston Dali Li 6-15-18 Patient 3 Retake Confocal 1.nd2	83	493119
P3 Houston Dali Li 6-15-18 Patient 3 Retake Confocal 1.nd2	84	437649
P3 Houston Dali Li 6-15-18 Patient 3 Retake Confocal 1.nd2	85	365644
P3 Houston Dali Li 6-15-18 Patient 3 Retake Confocal 1.nd2	86	1597190
P3 Houston Dali Li 6-15-18 Patient 3 Retake Confocal 1.nd2	87	635216
P3 Houston Dali Li 6-15-18 Patient 3 Retake Confocal 1.nd2	88	1051550
P3 Houston Dali Li 6-15-18 Patient 3 Retake Confocal 1.nd2	89	250375
P3 Houston Dali Li 6-15-18 Patient 3 Retake Confocal 1.nd2	90	1087207
P3 Houston Dali Li 6-15-18 Patient 3 Retake Confocal 1.nd2	91	500544
P3 Houston Dali Li 6-15-18 Patient 3 Retake Confocal 1.nd2	92	145860
P3 Houston Dali Li 6-15-18 Patient 3 Retake Confocal 1.nd2	93	538491
P3 Houston Dali Li 6-15-18 Patient 3 Retake Confocal 1.nd2	94	1420380
P3 Houston Dali Li 6-15-18 Patient 3 Retake Confocal 1.nd2	95	889033
P3 Houston Dali Li 6-15-18 Patient 3 Retake Confocal 1.nd2	96	1198737
P3 Houston Dali Li 6-15-18 Patient 3 Retake Confocal 1.nd2	97	516355
P3 Houston Dali Li 6-15-18 Patient 3 Retake Confocal 1.nd2	98	742968
P3 Houston Dali Li 6-15-18 Patient 3 Retake Confocal 1.nd2	99	345190
P3 Houston Dali Li 6-15-18 Patient 3 Retake Confocal 1.nd2	100	422082
P3 Houston Dali Li 6-15-18 Patient 3 Retake Confocal 1.nd2	101	687963
P3 Houston Dali Li 6-15-18 Patient 3 Retake Confocal 1.nd2	102	1116327
P3 Houston Dali Li 6-15-18 Patient 3 Retake Confocal 1.nd2	103	685256
P3 Houston Dali Li 6-15-18 Patient 3 Retake Confocal 1.nd2	104	340433
P3 Houston Dali Li 6-15-18 Patient 3 Retake Confocal 1.nd2	105	1087055
P3 Houston Dali Li 6-15-18 Patient 3 Retake Confocal 1.nd2	106	348833
P3 Houston Dali Li 6-15-18 Patient 3 Retake Confocal 1.nd2	107	984167
P3 Houston Dali Li 6-15-18 Patient 3 Retake Confocal 1.nd2	108	329779
P3 Houston Dali Li 6-15-18 Patient 3 Retake Confocal 1.nd2	109	1211298
P3 Houston Dali Li 6-15-18 Patient 3 Retake Confocal 1.nd2	110	1928417
P3 Houston Dali Li 6-15-18 Patient 3 Retake Confocal 1.nd2	111	790852
P3 Houston Dali Li 6-15-18 Patient 3 Retake Confocal 1.nd2	112	895603
P3 Houston Dali Li 6-15-18 Patient 3 Retake Confocal 1.nd2	113	189123
P3 Houston Dali Li 6-15-18 Patient 3 Retake Confocal 1.nd2	114	867244
P3 Houston Dali Li 6-15-18 Patient 3 Retake Confocal 1.nd2	115	937481
P3 Houston Dali Li 6-15-18 Patient 3 Retake Confocal 1.nd2	116	297762
P3 Houston Dali Li 6-15-18 Patient 3 Retake Confocal 1.nd2	117	330024
P3 Houston Dali Li 6-15-18 Patient 3 Retake Confocal 1.nd2	118	179146
P3 Houston Dali Li 6-15-18 Patient 3 Retake Confocal 2.nd2	1	6202839
P3 Houston Dali Li 6-15-18 Patient 3 Retake Confocal 2.nd2	2	4555300
P3 Houston Dali Li 6-15-18 Patient 3 Retake Confocal 2.nd2	3	3109685
P3 Houston Dali Li 6-15-18 Patient 3 Retake Confocal 2.nd2	4	1414163
P3 Houston Dali Li 6-15-18 Patient 3 Retake Confocal 2.nd2	5	981990
P3 Houston Dali Li 6-15-18 Patient 3 Retake Confocal 2.nd2	6	1449773
P3 Houston Dali Li 6-15-18 Patient 3 Retake Confocal 2.nd2	7	4215088
P3 Houston Dali Li 6-15-18 Patient 3 Retake Confocal 2.nd2	8	3819739
P3 Houston Dali Li 6-15-18 Patient 3 Retake Confocal 2.nd2	9	1797805
P3 Houston Dali Li 6-15-18 Patient 3 Retake Confocal 2.nd2	10	974466
P3 Houston Dali Li 6-15-18 Patient 3 Retake Confocal 2.nd2	11	2039468
P3 Houston Dali Li 6-15-18 Patient 3 Retake Confocal 2.nd2	12	1858583
P3 Houston Dali Li 6-15-18 Patient 3 Retake Confocal 2.nd2	13	823486
P3 Houston Dali Li 6-15-18 Patient 3 Retake Confocal 2.nd2	14	1222015
P3 Houston Dali Li 6-15-18 Patient 3 Retake Confocal 2.nd2	15	1035113
P3 Houston Dali Li 6-15-18 Patient 3 Retake Confocal 2.nd2	16	738059
P3 Houston Dali Li 6-15-18 Patient 3 Retake Confocal 2.nd2	17	3945176
P3 Houston Dali Li 6-15-18 Patient 3 Retake Confocal 2.nd2	18	1412161
P3 Houston Dali Li 6-15-18 Patient 3 Retake Confocal 2.nd2	19	2851079
P3 Houston Dali Li 6-15-18 Patient 3 Retake Confocal 2.nd2	20	1315581
P3 Houston Dali Li 6-15-18 Patient 3 Retake Confocal 2.nd2	21	1642472
P3 Houston Dali Li 6-15-18 Patient 3 Retake Confocal 2.nd2	22	848327
P3 Houston Dali Li 6-15-18 Patient 3 Retake Confocal 2.nd2	23	2311007
P3 Houston Dali Li 6-15-18 Patient 3 Retake Confocal 2.nd2	24	4001558
P3 Houston Dali Li 6-15-18 Patient 3 Retake Confocal 2.nd2	25	1906913
P3 Houston Dali Li 6-15-18 Patient 3 Retake Confocal 2.nd2	26	3989040
P3 Houston Dali Li 6-15-18 Patient 3 Retake Confocal 2.nd2	27	1039595
P3 Houston Dali Li 6-15-18 Patient 3 Retake Confocal 2.nd2	28	2936491
P3 Houston Dali Li 6-15-18 Patient 3 Retake Confocal 2.nd2	29	1031910
P3 Houston Dali Li 6-15-18 Patient 3 Retake Confocal 2.nd2	30	1493187
P3 Houston Dali Li 6-15-18 Patient 3 Retake Confocal 2.nd2	31	2082448
P3 Houston Dali Li 6-15-18 Patient 3 Retake Confocal 2.nd2	32	4303315
P3 Houston Dali Li 6-15-18 Patient 3 Retake Confocal 2.nd2	33	2506747
P3 Houston Dali Li 6-15-18 Patient 3 Retake Confocal 2.nd2	34	809611
P3 Houston Dali Li 6-15-18 Patient 3 Retake Confocal 2.nd2	35	2658268
P3 Houston Dali Li 6-15-18 Patient 3 Retake Confocal 2.nd2	36	3279240
P3 Houston Dali Li 6-15-18 Patient 3 Retake Confocal 2.nd2	37	3291839
P3 Houston Dali Li 6-15-18 Patient 3 Retake Confocal 2.nd2	38	997223
P3 Houston Dali Li 6-15-18 Patient 3 Retake Confocal 2.nd2	39	1890246
P3 Houston Dali Li 6-15-18 Patient 3 Retake Confocal 2.nd2	40	1671284
P3 Houston Dali Li 6-15-18 Patient 3 Retake Confocal 2.nd2	41	877548
P3 Houston Dali Li 6-15-18 Patient 3 Retake Confocal 2.nd2	42	3404674
P3 Houston Dali Li 6-15-18 Patient 3 Retake Confocal 2.nd2	43	2049711
P3 Houston Dali Li 6-15-18 Patient 3 Retake Confocal 2.nd2	44	2745873
P3 Houston Dali Li 6-15-18 Patient 3 Retake Confocal 2.nd2	45	2231450
P3 Houston Dali Li 6-15-18 Patient 3 Retake Confocal 2.nd2	46	3040047
P3 Houston Dali Li 6-15-18 Patient 3 Retake Confocal 2.nd2	47	3324166
P3 Houston Dali Li 6-15-18 Patient 3 Retake Confocal 2.nd2	48	1820360
P3 Houston Dali Li 6-15-18 Patient 3 Retake Confocal 2.nd2	49	1395969
P3 Houston Dali Li 6-15-18 Patient 3 Retake Confocal 2.nd2	50	1179053
P3 Houston Dali Li 6-15-18 Patient 3 Retake Confocal 2.nd2	51	1256506
P3 Houston Dali Li 6-15-18 Patient 3 Retake Confocal 2.nd2	52	971021
P3 Houston Dali Li 6-15-18 Patient 3 Retake Confocal 2.nd2	53	801818
P3 Houston Dali Li 6-15-18 Patient 3 Retake Confocal 2.nd2	54	1506053
P3 Houston Dali Li 6-15-18 Patient 3 Retake Confocal 2.nd2	55	731026
P3 Houston Dali Li 6-15-18 Patient 3 Retake Confocal 2.nd2	56	1427903
P3 Houston Dali Li 6-15-18 Patient 3 Retake Confocal 2.nd2	57	1080820
P3 Houston Dali Li 6-15-18 Patient 3 Retake Confocal 2.nd2	58	988285
P3 Houston Dali Li 6-15-18 Patient 3 Retake Confocal 2.nd2	59	1204928
P3 Houston Dali Li 6-15-18 Patient 3 Retake Confocal 2.nd2	60	505813
P3 Houston Dali Li 6-15-18 Patient 3 Retake Confocal 2.nd2	61	1499797
P3 Houston Dali Li 6-15-18 Patient 3 Retake Confocal 2.nd2	62	3155167
P3 Houston Dali Li 6-15-18 Patient 3 Retake Confocal 2.nd2	63	2382317
P3 Houston Dali Li 6-15-18 Patient 3 Retake Confocal 2.nd2	64	2149675
P3 Houston Dali Li 6-15-18 Patient 3 Retake Confocal 2.nd2	65	1317184
P3 Houston Dali Li 6-15-18 Patient 3 Retake Confocal 2.nd2	66	1369191
P3 Houston Dali Li 6-15-18 Patient 3 Retake Confocal 2.nd2	67	2645924
P3 Houston Dali Li 6-15-18 Patient 3 Retake Confocal 2.nd2	68	3377534
P3 Houston Dali Li 6-15-18 Patient 3 Retake Confocal 2.nd2	69	2911941
P3 Houston Dali Li 6-15-18 Patient 3 Retake Confocal 2.nd2	70	2713172
P3 Houston Dali Li 6-15-18 Patient 3 Retake Confocal 2.nd2	71	897813
P3 Houston Dali Li 6-15-18 Patient 3 Retake Confocal 2.nd2	72	1349462
P3 Houston Dali Li 6-15-18 Patient 3 Retake Confocal 2.nd2	73	2120911
P3 Houston Dali Li 6-15-18 Patient 3 Retake Confocal 2.nd2	74	1588502
P3 Houston Dali Li 6-15-18 Patient 3 Retake Confocal 2.nd2	75	1326050
P3 Houston Dali Li 6-15-18 Patient 3 Retake Confocal 2.nd2	76	880517
P3 Houston Dali Li 6-15-18 Patient 3 Retake Confocal 2.nd2	77	1029570
P3 Houston Dali Li 6-15-18 Patient 3 Retake Confocal 2.nd2	78	1310139
P3 Houston Dali Li 6-15-18 Patient 3 Retake Confocal 2.nd2	79	1969846
P3 Houston Dali Li 6-15-18 Patient 3 Retake Confocal 2.nd2	80	1301561
P3 Houston Dali Li 6-15-18 Patient 3 Retake Confocal 2.nd2	81	1808419
P3 Houston Dali Li 6-15-18 Patient 3 Retake Confocal 2.nd2	82	5167420
P3 Houston Dali Li 6-15-18 Patient 3 Retake Confocal 2.nd2	83	8054722
P3 Houston Dali Li 6-15-18 Patient 3 Retake Confocal 2.nd2	84	761095
P3 Houston Dali Li 6-15-18 Patient 3 Retake Confocal 2.nd2	85	3748665
P3 Houston Dali Li 6-15-18 Patient 3 Retake Confocal 2.nd2	86	220721
P3 Houston Dali Li 6-15-18 Patient 3 Retake Confocal 2.nd2	87	286024
P3 Houston Dali Li 6-15-18 Patient 3 Retake Confocal 2.nd2	88	2169484
P3 Houston Dali Li 6-15-18 Patient 3 Retake Confocal 2.nd2	89	2559573
P3 Houston Dali Li 6-15-18 Patient 3 Retake Confocal 2.nd2	90	667206
P3 Houston Dali Li 6-15-18 Patient 3 Retake Confocal 2.nd2	91	1175566
P3 Houston Dali Li 6-15-18 Patient 3 Retake Confocal 2.nd2	92	1333788
P3 Houston Dali Li 6-15-18 Patient 3 Retake Confocal 2.nd2	93	985944
P3 Houston Dali Li 6-15-18 Patient 3 Retake Confocal 2.nd2	94	2303484
P3 Houston Dali Li 6-15-18 Patient 3 Retake Confocal 2.nd2	95	713269
P3 Houston Dali Li 6-15-18 Patient 3 Retake Confocal 2.nd2	96	401161
P3 Houston Dali Li 6-15-18 Patient 3 Retake Confocal 2.nd2	97	854255
P3 Houston Dali Li 6-15-18 Patient 3 Retake Confocal 2.nd2	98	587863
P3 Houston Dali Li 6-15-18 Patient 3 Retake Confocal 2.nd2	99	457857
P3 Houston Dali Li 6-15-18 Patient 3 Retake Confocal 2.nd2	100	1041505
P3 Houston Dali Li 6-15-18 Patient 3 Retake Confocal 2.nd2	101	262605
P3 Houston Dali Li 6-15-18 Patient 3 Retake Confocal 2.nd2	102	695684
P3 Houston Dali Li 6-15-18 Patient 3 Retake Confocal 2.nd2	103	1418399
P3 Houston Dali Li 6-15-18 Patient 3 Retake Confocal 2.nd2	104	378560
P3 Houston Dali Li 6-15-18 Patient 3 Retake Confocal 2.nd2	105	276670
P3 Houston Dali Li 6-15-18 Patient 3 Retake Confocal 2.nd2	106	1107533
P3 Houston Dali Li 6-15-18 Patient 3 Retake Confocal 3.nd2	1	3572494
P3 Houston Dali Li 6-15-18 Patient 3 Retake Confocal 3.nd2	2	756092
P3 Houston Dali Li 6-15-18 Patient 3 Retake Confocal 3.nd2	3	1221726
P3 Houston Dali Li 6-15-18 Patient 3 Retake Confocal 3.nd2	4	944168
P3 Houston Dali Li 6-15-18 Patient 3 Retake Confocal 3.nd2	5	5037881
P3 Houston Dali Li 6-15-18 Patient 3 Retake Confocal 3.nd2	6	4394613
P3 Houston Dali Li 6-15-18 Patient 3 Retake Confocal 3.nd2	7	2349744
P3 Houston Dali Li 6-15-18 Patient 3 Retake Confocal 3.nd2	8	1245385
P3 Houston Dali Li 6-15-18 Patient 3 Retake Confocal 3.nd2	9	1683115
P3 Houston Dali Li 6-15-18 Patient 3 Retake Confocal 3.nd2	10	3224572
P3 Houston Dali Li 6-15-18 Patient 3 Retake Confocal 3.nd2	11	1201175
P3 Houston Dali Li 6-15-18 Patient 3 Retake Confocal 3.nd2	12	1440568
P3 Houston Dali Li 6-15-18 Patient 3 Retake Confocal 3.nd2	13	2432370
P3 Houston Dali Li 6-15-18 Patient 3 Retake Confocal 3.nd2	14	2094707
P3 Houston Dali Li 6-15-18 Patient 3 Retake Confocal 3.nd2	15	1402316
P3 Houston Dali Li 6-15-18 Patient 3 Retake Confocal 3.nd2	16	867252
P3 Houston Dali Li 6-15-18 Patient 3 Retake Confocal 3.nd2	17	1348334
P3 Houston Dali Li 6-15-18 Patient 3 Retake Confocal 3.nd2	18	1416767
P3 Houston Dali Li 6-15-18 Patient 3 Retake Confocal 3.nd2	19	887827
P3 Houston Dali Li 6-15-18 Patient 3 Retake Confocal 3.nd2	20	1185770
P3 Houston Dali Li 6-15-18 Patient 3 Retake Confocal 3.nd2	21	1800840
P3 Houston Dali Li 6-15-18 Patient 3 Retake Confocal 3.nd2	22	2477694
P3 Houston Dali Li 6-15-18 Patient 3 Retake Confocal 3.nd2	23	368587
P3 Houston Dali Li 6-15-18 Patient 3 Retake Confocal 3.nd2	24	1427435
P3 Houston Dali Li 6-15-18 Patient 3 Retake Confocal 3.nd2	25	3533604
P3 Houston Dali Li 6-15-18 Patient 3 Retake Confocal 3.nd2	26	2211367
P3 Houston Dali Li 6-15-18 Patient 3 Retake Confocal 3.nd2	27	2003804
P3 Houston Dali Li 6-15-18 Patient 3 Retake Confocal 3.nd2	28	2155389
P3 Houston Dali Li 6-15-18 Patient 3 Retake Confocal 3.nd2	29	2668816
P3 Houston Dali Li 6-15-18 Patient 3 Retake Confocal 3.nd2	30	541140
P3 Houston Dali Li 6-15-18 Patient 3 Retake Confocal 3.nd2	31	968898
P3 Houston Dali Li 6-15-18 Patient 3 Retake Confocal 3.nd2	32	1856102
P3 Houston Dali Li 6-15-18 Patient 3 Retake Confocal 3.nd2	33	2167415
P3 Houston Dali Li 6-15-18 Patient 3 Retake Confocal 3.nd2	34	771588
P3 Houston Dali Li 6-15-18 Patient 3 Retake Confocal 3.nd2	35	2264957
P3 Houston Dali Li 6-15-18 Patient 3 Retake Confocal 3.nd2	36	1991868
P3 Houston Dali Li 6-15-18 Patient 3 Retake Confocal 3.nd2	37	1432206
P3 Houston Dali Li 6-15-18 Patient 3 Retake Confocal 3.nd2	38	1308470
P3 Houston Dali Li 6-15-18 Patient 3 Retake Confocal 3.nd2	39	986791
P3 Houston Dali Li 6-15-18 Patient 3 Retake Confocal 3.nd2	40	1959058
P3 Houston Dali Li 6-15-18 Patient 3 Retake Confocal 3.nd2	41	1178496
P3 Houston Dali Li 6-15-18 Patient 3 Retake Confocal 3.nd2	42	2809502
P3 Houston Dali Li 6-15-18 Patient 3 Retake Confocal 3.nd2	43	2825088
P3 Houston Dali Li 6-15-18 Patient 3 Retake Confocal 3.nd2	44	2430118
P3 Houston Dali Li 6-15-18 Patient 3 Retake Confocal 3.nd2	45	2016505
P3 Houston Dali Li 6-15-18 Patient 3 Retake Confocal 3.nd2	46	1011485
P3 Houston Dali Li 6-15-18 Patient 3 Retake Confocal 3.nd2	47	979092
P3 Houston Dali Li 6-15-18 Patient 3 Retake Confocal 3.nd2	48	765234
P3 Houston Dali Li 6-15-18 Patient 3 Retake Confocal 3.nd2	49	698891
P3 Houston Dali Li 6-15-18 Patient 3 Retake Confocal 3.nd2	50	718318
P3 Houston Dali Li 6-15-18 Patient 3 Retake Confocal 3.nd2	51	1123960
P3 Houston Dali Li 6-15-18 Patient 3 Retake Confocal 3.nd2	52	862941
P3 Houston Dali Li 6-15-18 Patient 3 Retake Confocal 3.nd2	53	1090646
P3 Houston Dali Li 6-15-18 Patient 3 Retake Confocal 3.nd2	54	1113266
P3 Houston Dali Li 6-15-18 Patient 3 Retake Confocal 3.nd2	55	630955
P3 Houston Dali Li 6-15-18 Patient 3 Retake Confocal 3.nd2	56	2568227
P3 Houston Dali Li 6-15-18 Patient 3 Retake Confocal 3.nd2	57	2380273
P3 Houston Dali Li 6-15-18 Patient 3 Retake Confocal 3.nd2	58	802860
P3 Houston Dali Li 6-15-18 Patient 3 Retake Confocal 3.nd2	59	3153475
P3 Houston Dali Li 6-15-18 Patient 3 Retake Confocal 3.nd2	60	887129
P3 Houston Dali Li 6-15-18 Patient 3 Retake Confocal 3.nd2	61	239607
P3 Houston Dali Li 6-15-18 Patient 3 Retake Confocal 3.nd2	62	1433903
P3 Houston Dali Li 6-15-18 Patient 3 Retake Confocal 3.nd2	63	815383
P3 Houston Dali Li 6-15-18 Patient 3 Retake Confocal 3.nd2	64	897273
P3 Houston Dali Li 6-15-18 Patient 3 Retake Confocal 3.nd2	65	956250
P3 Houston Dali Li 6-15-18 Patient 3 Retake Confocal 3.nd2	66	295568
P3 Houston Dali Li 6-15-18 Patient 3 Retake Confocal 3.nd2	67	581555
P3 Houston Dali Li 6-15-18 Patient 3 Retake Confocal 3.nd2	68	1871769
P3 Houston Dali Li 6-15-18 Patient 3 Retake Confocal 3.nd2	69	1142329
P3 Houston Dali Li 6-15-18 Patient 3 Retake Confocal 3.nd2	70	801506
P3 Houston Dali Li 6-15-18 Patient 3 Retake Confocal 3.nd2	71	1148290
P3 Houston Dali Li 6-15-18 Patient 3 Retake Confocal 3.nd2	72	676693
P3 Houston Dali Li 6-15-18 Patient 3 Retake Confocal 3.nd2	73	505199
P3 Houston Dali Li 6-15-18 Patient 3 Retake Confocal 3.nd2	74	180242
P3 Houston Dali Li 6-15-18 Patient 3 Retake Confocal 3.nd2	75	448523
P3 Houston Dali Li 6-15-18 Patient 3 Retake Confocal 3.nd2	76	970974
P3 Houston Dali Li 6-15-18 Patient 3 Retake Confocal 3.nd2	77	968150
P3 Houston Dali Li 6-15-18 Patient 3 Retake Confocal 3.nd2	78	756792
P3 Houston Dali Li 6-15-18 Patient 3 Retake Confocal 3.nd2	79	639557
P3 Houston Dali Li 6-15-18 Patient 3 Retake Confocal 3.nd2	80	287910
P3 Houston Dali Li 6-15-18 Patient 3 Retake Confocal 5.nd2	1	3963268
P3 Houston Dali Li 6-15-18 Patient 3 Retake Confocal 5.nd2	2	6680047
P3 Houston Dali Li 6-15-18 Patient 3 Retake Confocal 5.nd2	3	2242937
P3 Houston Dali Li 6-15-18 Patient 3 Retake Confocal 5.nd2	4	3875813
P3 Houston Dali Li 6-15-18 Patient 3 Retake Confocal 5.nd2	5	2119739
P3 Houston Dali Li 6-15-18 Patient 3 Retake Confocal 5.nd2	6	6445458
P3 Houston Dali Li 6-15-18 Patient 3 Retake Confocal 5.nd2	7	3457606
P3 Houston Dali Li 6-15-18 Patient 3 Retake Confocal 5.nd2	8	4375943
P3 Houston Dali Li 6-15-18 Patient 3 Retake Confocal 5.nd2	9	3228293
P3 Houston Dali Li 6-15-18 Patient 3 Retake Confocal 5.nd2	10	3685615
P3 Houston Dali Li 6-15-18 Patient 3 Retake Confocal 5.nd2	11	3581082
P3 Houston Dali Li 6-15-18 Patient 3 Retake Confocal 5.nd2	12	2007121
P3 Houston Dali Li 6-15-18 Patient 3 Retake Confocal 5.nd2	13	2906896
P3 Houston Dali Li 6-15-18 Patient 3 Retake Confocal 5.nd2	14	4615192
P3 Houston Dali Li 6-15-18 Patient 3 Retake Confocal 5.nd2	15	4500790
P3 Houston Dali Li 6-15-18 Patient 3 Retake Confocal 5.nd2	16	6204345
P3 Houston Dali Li 6-15-18 Patient 3 Retake Confocal 5.nd2	17	4112591
P3 Houston Dali Li 6-15-18 Patient 3 Retake Confocal 5.nd2	18	980198
P3 Houston Dali Li 6-15-18 Patient 3 Retake Confocal 5.nd2	19	783356
P3 Houston Dali Li 6-15-18 Patient 3 Retake Confocal 5.nd2	20	4566140
P3 Houston Dali Li 6-15-18 Patient 3 Retake Confocal 5.nd2	21	10936221
P3 Houston Dali Li 6-15-18 Patient 3 Retake Confocal 5.nd2	22	359134
P3 Houston Dali Li 6-15-18 Patient 3 Retake Confocal 5.nd2	23	946313
P3 Houston Dali Li 6-15-18 Patient 3 Retake Confocal 5.nd2	24	643792
P3 Houston Dali Li 6-15-18 Patient 3 Retake Confocal 5.nd2	25	2486366
P3 Houston Dali Li 6-15-18 Patient 3 Retake Confocal 5.nd2	26	1064161
P3 Houston Dali Li 6-15-18 Patient 3 Retake Confocal 5.nd2	27	1428827
P3 Houston Dali Li 6-15-18 Patient 3 Retake Confocal 5.nd2	28	1217742
P3 Houston Dali Li 6-15-18 Patient 3 Retake Confocal 5.nd2	29	3362296
P3 Houston Dali Li 6-15-18 Patient 3 Retake Confocal 5.nd2	30	2161066
P3 Houston Dali Li 6-15-18 Patient 3 Retake Confocal 5.nd2	31	2598433
P3 Houston Dali Li 6-15-18 Patient 3 Retake Confocal 5.nd2	32	3747447
P3 Houston Dali Li 6-15-18 Patient 3 Retake Confocal 5.nd2	33	5558893
P3 Houston Dali Li 6-15-18 Patient 3 Retake Confocal 5.nd2	34	1237302
P3 Houston Dali Li 6-15-18 Patient 3 Retake Confocal 5.nd2	35	2424121
P3 Houston Dali Li 6-15-18 Patient 3 Retake Confocal 5.nd2	36	979230
P3 Houston Dali Li 6-15-18 Patient 3 Retake Confocal 5.nd2	37	1081599
P3 Houston Dali Li 6-15-18 Patient 3 Retake Confocal 5.nd2	38	1181717
P3 Houston Dali Li 6-15-18 Patient 3 Retake Confocal 5.nd2	39	1645754
P3 Houston Dali Li 6-15-18 Patient 3 Retake Confocal 5.nd2	40	1613972
P3 Houston Dali Li 6-15-18 Patient 3 Retake Confocal 5.nd2	41	8152498
P3 Houston Dali Li 6-15-18 Patient 3 Retake Confocal 5.nd2	42	4281444
P3 Houston Dali Li 6-15-18 Patient 3 Retake Confocal 5.nd2	43	572867
P3 Houston Dali Li 6-15-18 Patient 3 Retake Confocal 5.nd2	44	4755996
P3 Houston Dali Li 6-15-18 Patient 3 Retake Confocal 5.nd2	45	1413163
P3 Houston Dali Li 6-15-18 Patient 3 Retake Confocal 5.nd2	46	1289832
P3 Houston Dali Li 6-15-18 Patient 3 Retake Confocal 5.nd2	47	5677480
P3 Houston Dali Li 6-15-18 Patient 3 Retake Confocal 5.nd2	48	4017048
P3 Houston Dali Li 6-15-18 Patient 3 Retake Confocal 5.nd2	49	3082809
P3 Houston Dali Li 6-15-18 Patient 3 Retake Confocal 5.nd2	50	3804530
P3 Houston Dali Li 6-15-18 Patient 3 Retake Confocal 5.nd2	51	1884519
P3 Houston Dali Li 6-15-18 Patient 3 Retake Confocal 5.nd2	52	2307032
P3 Houston Dali Li 6-15-18 Patient 3 Retake Confocal 5.nd2	53	1114959
P3 Houston Dali Li 6-15-18 Patient 3 Retake Confocal 5.nd2	54	514366
P3 Houston Dali Li 6-15-18 Patient 3 Retake Confocal 5.nd2	55	2702109
P3 Houston Dali Li 6-15-18 Patient 3 Retake Confocal 5.nd2	56	3636383
P3 Houston Dali Li 6-15-18 Patient 3 Retake Confocal 5.nd2	57	3066528
P3 Houston Dali Li 6-15-18 Patient 3 Retake Confocal 5.nd2	58	2870986
P3 Houston Dali Li 6-15-18 Patient 3 Retake Confocal 5.nd2	59	864256
P3 Houston Dali Li 6-15-18 Patient 3 Retake Confocal 5.nd2	60	601175
P3 Houston Dali Li 6-15-18 Patient 3 Retake Confocal 5.nd2	61	2191918
P3 Houston Dali Li 6-18-18 Patient 3 Retake Confocal 1.nd2	1	2808797
P3 Houston Dali Li 6-18-18 Patient 3 Retake Confocal 1.nd2	2	4393600
P3 Houston Dali Li 6-18-18 Patient 3 Retake Confocal 1.nd2	3	1003789
P3 Houston Dali Li 6-18-18 Patient 3 Retake Confocal 1.nd2	4	1982007
P3 Houston Dali Li 6-18-18 Patient 3 Retake Confocal 1.nd2	5	6371783
P3 Houston Dali Li 6-18-18 Patient 3 Retake Confocal 1.nd2	6	3233751
P3 Houston Dali Li 6-18-18 Patient 3 Retake Confocal 1.nd2	7	5066544
P3 Houston Dali Li 6-18-18 Patient 3 Retake Confocal 1.nd2	8	3470458
P3 Houston Dali Li 6-18-18 Patient 3 Retake Confocal 1.nd2	9	1946387
P3 Houston Dali Li 6-18-18 Patient 3 Retake Confocal 1.nd2	10	2018777
P3 Houston Dali Li 6-18-18 Patient 3 Retake Confocal 1.nd2	11	1527498
P3 Houston Dali Li 6-18-18 Patient 3 Retake Confocal 1.nd2	12	1554197
P3 Houston Dali Li 6-18-18 Patient 3 Retake Confocal 1.nd2	13	867407
P3 Houston Dali Li 6-18-18 Patient 3 Retake Confocal 1.nd2	14	2067251
P3 Houston Dali Li 6-18-18 Patient 3 Retake Confocal 1.nd2	15	5620953
P3 Houston Dali Li 6-18-18 Patient 3 Retake Confocal 1.nd2	16	852976
P3 Houston Dali Li 6-18-18 Patient 3 Retake Confocal 1.nd2	17	1881313
P3 Houston Dali Li 6-18-18 Patient 3 Retake Confocal 1.nd2	18	2606897
P3 Houston Dali Li 6-18-18 Patient 3 Retake Confocal 1.nd2	19	2795616
P3 Houston Dali Li 6-18-18 Patient 3 Retake Confocal 1.nd2	20	1200936
P3 Houston Dali Li 6-18-18 Patient 3 Retake Confocal 1.nd2	21	1112260
P3 Houston Dali Li 6-18-18 Patient 3 Retake Confocal 1.nd2	22	1628862
P3 Houston Dali Li 6-18-18 Patient 3 Retake Confocal 1.nd2	23	979335
P3 Houston Dali Li 6-18-18 Patient 3 Retake Confocal 1.nd2	24	4304993
P3 Houston Dali Li 6-18-18 Patient 3 Retake Confocal 1.nd2	25	2858593
P3 Houston Dali Li 6-18-18 Patient 3 Retake Confocal 1.nd2	26	1229639
P3 Houston Dali Li 6-18-18 Patient 3 Retake Confocal 1.nd2	27	693105
P3 Houston Dali Li 6-18-18 Patient 3 Retake Confocal 1.nd2	28	2031740
P3 Houston Dali Li 6-18-18 Patient 3 Retake Confocal 1.nd2	29	666768
P3 Houston Dali Li 6-18-18 Patient 3 Retake Confocal 1.nd2	30	1924289
P3 Houston Dali Li 6-18-18 Patient 3 Retake Confocal 1.nd2	31	1128592
P3 Houston Dali Li 6-18-18 Patient 3 Retake Confocal 1.nd2	32	1300687
P3 Houston Dali Li 6-18-18 Patient 3 Retake Confocal 1.nd2	33	885976
P3 Houston Dali Li 6-18-18 Patient 3 Retake Confocal 1.nd2	34	851855
P3 Houston Dali Li 6-18-18 Patient 3 Retake Confocal 1.nd2	35	690461
P3 Houston Dali Li 6-18-18 Patient 3 Retake Confocal 1.nd2	36	5315358
P3 Houston Dali Li 6-18-18 Patient 3 Retake Confocal 1.nd2	37	1065835
P3 Houston Dali Li 6-18-18 Patient 3 Retake Confocal 1.nd2	38	1596888
P3 Houston Dali Li 6-18-18 Patient 3 Retake Confocal 1.nd2	39	1440653
P3 Houston Dali Li 6-18-18 Patient 3 Retake Confocal 1.nd2	40	549716
P3 Houston Dali Li 6-18-18 Patient 3 Retake Confocal 1.nd2	41	285376
P3 Houston Dali Li 6-18-18 Patient 3 Retake Confocal 1.nd2	42	452411
P3 Houston Dali Li 6-18-18 Patient 3 Retake Confocal 1.nd2	43	1436611
P3 Houston Dali Li 6-18-18 Patient 3 Retake Confocal 1.nd2	44	1638681
P3 Houston Dali Li 6-18-18 Patient 3 Retake Confocal 1.nd2	45	1397409
P3 Houston Dali Li 6-18-18 Patient 3 Retake Confocal 2.nd2	1	3078849
P3 Houston Dali Li 6-18-18 Patient 3 Retake Confocal 2.nd2	2	1970746
P3 Houston Dali Li 6-18-18 Patient 3 Retake Confocal 2.nd2	3	2339602
P3 Houston Dali Li 6-18-18 Patient 3 Retake Confocal 2.nd2	4	1894297
P3 Houston Dali Li 6-18-18 Patient 3 Retake Confocal 2.nd2	5	5799811
P3 Houston Dali Li 6-18-18 Patient 3 Retake Confocal 2.nd2	6	4424010
P3 Houston Dali Li 6-18-18 Patient 3 Retake Confocal 2.nd2	7	12844598
P3 Houston Dali Li 6-18-18 Patient 3 Retake Confocal 2.nd2	8	2729446
P3 Houston Dali Li 6-18-18 Patient 3 Retake Confocal 2.nd2	9	6796932
P3 Houston Dali Li 6-18-18 Patient 3 Retake Confocal 2.nd2	10	3249003
P3 Houston Dali Li 6-18-18 Patient 3 Retake Confocal 2.nd2	11	605834
P3 Houston Dali Li 6-18-18 Patient 3 Retake Confocal 2.nd2	12	4626747
P3 Houston Dali Li 6-18-18 Patient 3 Retake Confocal 2.nd2	13	11440730
P3 Houston Dali Li 6-18-18 Patient 3 Retake Confocal 2.nd2	14	1813778
P3 Houston Dali Li 6-18-18 Patient 3 Retake Confocal 2.nd2	15	4000148
P3 Houston Dali Li 6-18-18 Patient 3 Retake Confocal 2.nd2	16	1927148
P3 Houston Dali Li 6-18-18 Patient 3 Retake Confocal 2.nd2	17	538251
P3 Houston Dali Li 6-18-18 Patient 3 Retake Confocal 2.nd2	18	703729
P3 Houston Dali Li 6-18-18 Patient 3 Retake Confocal 2.nd2	19	2039086
P3 Houston Dali Li 6-18-18 Patient 3 Retake Confocal 2.nd2	20	179935
P3 Houston Dali Li 6-18-18 Patient 3 Retake Confocal 2.nd2	21	4262623
P3 Houston Dali Li 6-18-18 Patient 3 Retake Confocal 2.nd2	22	8355569
P3 Houston Dali Li 6-18-18 Patient 3 Retake Confocal 2.nd2	23	2867780
P3 Houston Dali Li 6-18-18 Patient 3 Retake Confocal 2.nd2	24	3677354
P3 Houston Dali Li 6-18-18 Patient 3 Retake Confocal 2.nd2	25	791011
P3 Houston Dali Li 6-18-18 Patient 3 Retake Confocal 2.nd2	26	2301891
P3 Houston Dali Li 6-18-18 Patient 3 Retake Confocal 2.nd2	27	5314984
P3 Houston Dali Li 6-18-18 Patient 3 Retake Confocal 2.nd2	28	2153813
P3 Houston Dali Li 6-18-18 Patient 3 Retake Confocal 2.nd2	29	3612720
P3 Houston Dali Li 6-18-18 Patient 3 Retake Confocal 2.nd2	30	2574001
P3 Houston Dali Li 6-18-18 Patient 3 Retake Confocal 2.nd2	31	5929997
P3 Houston Dali Li 6-18-18 Patient 3 Retake Confocal 2.nd2	32	2994336
P3 Houston Dali Li 6-18-18 Patient 3 Retake Confocal 2.nd2	33	3112903
P3 Houston Dali Li 6-18-18 Patient 3 Retake Confocal 2.nd2	34	724976
P3 Houston Dali Li 6-18-18 Patient 3 Retake Confocal 2.nd2	35	8599640
P3 Houston Dali Li 6-18-18 Patient 3 Retake Confocal 2.nd2	36	2477985
P3 Houston Dali Li 6-18-18 Patient 3 Retake Confocal 2.nd2	37	4389514
P3 Houston Dali Li 6-18-18 Patient 3 Retake Confocal 2.nd2	38	3243182
P3 Houston Dali Li 6-18-18 Patient 3 Retake Confocal 2.nd2	39	5932461
P3 Houston Dali Li 6-18-18 Patient 3 Retake Confocal 2.nd2	40	1841960
P3 Houston Dali Li 6-18-18 Patient 3 Retake Confocal 2.nd2	41	2782272
P3 Houston Dali Li 6-18-18 Patient 3 Retake Confocal 2.nd2	42	1951351
P3 Houston Dali Li 6-18-18 Patient 3 Retake Confocal 2.nd2	43	411629
P3 Houston Dali Li 6-18-18 Patient 3 Retake Confocal 2.nd2	44	1211113
P3 Houston Dali Li 6-18-18 Patient 3 Retake Confocal 2.nd2	45	3821071
P3 Houston Dali Li 6-18-18 Patient 3 Retake Confocal 2.nd2	46	4773323
P3 Houston Dali Li 6-18-18 Patient 3 Retake Confocal 2.nd2	47	5461798
P3 Houston Dali Li 6-18-18 Patient 3 Retake Confocal 2.nd2	48	1952516
P3 Houston Dali Li 6-18-18 Patient 3 Retake Confocal 2.nd2	49	1293970
P3 Houston Dali Li 6-18-18 Patient 3 Retake Confocal 2.nd2	50	1661469
P3 Houston Dali Li 6-18-18 Patient 3 Retake Confocal 2.nd2	51	3191477
P3 Houston Dali Li 6-18-18 Patient 3 Retake Confocal 2.nd2	52	2550695
P3 Houston Dali Li 6-18-18 Patient 3 Retake Confocal 2.nd2	53	711266
P3 Houston Dali Li 6-18-18 Patient 3 Retake Confocal 2.nd2	54	1121938
P3 Houston Dali Li 6-18-18 Patient 3 Retake Confocal 2.nd2	55	3131734
P3 Houston Dali Li 6-18-18 Patient 3 Retake Confocal 2.nd2	56	1827897
P3 Houston Dali Li 6-18-18 Patient 3 Retake Confocal 3.nd2	1	997008
P3 Houston Dali Li 6-18-18 Patient 3 Retake Confocal 3.nd2	2	3614587
P3 Houston Dali Li 6-18-18 Patient 3 Retake Confocal 3.nd2	3	5126561
P3 Houston Dali Li 6-18-18 Patient 3 Retake Confocal 3.nd2	4	9918411
P3 Houston Dali Li 6-18-18 Patient 3 Retake Confocal 3.nd2	5	3172219
P3 Houston Dali Li 6-18-18 Patient 3 Retake Confocal 3.nd2	6	9932891
P3 Houston Dali Li 6-18-18 Patient 3 Retake Confocal 3.nd2	7	3409910
P3 Houston Dali Li 6-18-18 Patient 3 Retake Confocal 3.nd2	8	5852638
P3 Houston Dali Li 6-18-18 Patient 3 Retake Confocal 3.nd2	9	981275
P3 Houston Dali Li 6-18-18 Patient 3 Retake Confocal 3.nd2	10	1882980
P3 Houston Dali Li 6-18-18 Patient 3 Retake Confocal 3.nd2	11	4735752
P3 Houston Dali Li 6-18-18 Patient 3 Retake Confocal 3.nd2	12	3391381
P3 Houston Dali Li 6-18-18 Patient 3 Retake Confocal 3.nd2	13	7594383
P3 Houston Dali Li 6-18-18 Patient 3 Retake Confocal 3.nd2	14	999376
P3 Houston Dali Li 6-18-18 Patient 3 Retake Confocal 3.nd2	15	2676478
P3 Houston Dali Li 6-18-18 Patient 3 Retake Confocal 3.nd2	16	1359732
P3 Houston Dali Li 6-18-18 Patient 3 Retake Confocal 3.nd2	17	2522711
P3 Houston Dali Li 6-18-18 Patient 3 Retake Confocal 3.nd2	18	5853619
P3 Houston Dali Li 6-18-18 Patient 3 Retake Confocal 3.nd2	19	2743836
P3 Houston Dali Li 6-18-18 Patient 3 Retake Confocal 3.nd2	20	9055393
P3 Houston Dali Li 6-18-18 Patient 3 Retake Confocal 3.nd2	21	2067659
P3 Houston Dali Li 6-18-18 Patient 3 Retake Confocal 3.nd2	22	4482780
P3 Houston Dali Li 6-18-18 Patient 3 Retake Confocal 3.nd2	23	2175637
P3 Houston Dali Li 6-18-18 Patient 3 Retake Confocal 3.nd2	24	5248563
P3 Houston Dali Li 6-18-18 Patient 3 Retake Confocal 3.nd2	25	1409099
P3 Houston Dali Li 6-18-18 Patient 3 Retake Confocal 3.nd2	26	2654488
P3 Houston Dali Li 6-18-18 Patient 3 Retake Confocal 3.nd2	27	6140011
P3 Houston Dali Li 6-18-18 Patient 3 Retake Confocal 3.nd2	28	728634
P3 Houston Dali Li 6-18-18 Patient 3 Retake Confocal 3.nd2	29	4784872
P3 Houston Dali Li 6-18-18 Patient 3 Retake Confocal 3.nd2	30	1057443
P3 Houston Dali Li 6-18-18 Patient 3 Retake Confocal 3.nd2	31	1746043
P3 Houston Dali Li 6-18-18 Patient 3 Retake Confocal 3.nd2	32	2335026
P3 Houston Dali Li 6-18-18 Patient 3 Retake Confocal 3.nd2	33	3260490
P3 Houston Dali Li 6-18-18 Patient 3 Retake Confocal 3.nd2	34	3838896
P3 Houston Dali Li 6-18-18 Patient 3 Retake Confocal 3.nd2	35	4947999
P3 Houston Dali Li 6-18-18 Patient 3 Retake Confocal 3.nd2	36	2686554
P3 Houston Dali Li 6-18-18 Patient 3 Retake Confocal 3.nd2	37	1818267
P3 Houston Dali Li 6-18-18 Patient 3 Retake Confocal 3.nd2	38	646122
P3 Houston Dali Li 6-18-18 Patient 3 Retake Confocal 4.nd2	1	8157782
P3 Houston Dali Li 6-18-18 Patient 3 Retake Confocal 4.nd2	2	2129733
P3 Houston Dali Li 6-18-18 Patient 3 Retake Confocal 4.nd2	3	4474403
P3 Houston Dali Li 6-18-18 Patient 3 Retake Confocal 4.nd2	4	5815592
P3 Houston Dali Li 6-18-18 Patient 3 Retake Confocal 4.nd2	5	5120147
P3 Houston Dali Li 6-18-18 Patient 3 Retake Confocal 4.nd2	6	16678320
P3 Houston Dali Li 6-18-18 Patient 3 Retake Confocal 4.nd2	7	5415772
P3 Houston Dali Li 6-18-18 Patient 3 Retake Confocal 4.nd2	8	1462233
P3 Houston Dali Li 6-18-18 Patient 3 Retake Confocal 4.nd2	9	1472588
P3 Houston Dali Li 6-18-18 Patient 3 Retake Confocal 4.nd2	10	5938948
P3 Houston Dali Li 6-18-18 Patient 3 Retake Confocal 4.nd2	11	3658708
P3 Houston Dali Li 6-18-18 Patient 3 Retake Confocal 4.nd2	12	6267116
P3 Houston Dali Li 6-18-18 Patient 3 Retake Confocal 4.nd2	13	3643729
P3 Houston Dali Li 6-18-18 Patient 3 Retake Confocal 4.nd2	14	767604
P3 Houston Dali Li 6-18-18 Patient 3 Retake Confocal 4.nd2	15	4050710
P3 Houston Dali Li 6-18-18 Patient 3 Retake Confocal 4.nd2	16	1808000
P3 Houston Dali Li 6-18-18 Patient 3 Retake Confocal 4.nd2	17	3210841
P3 Houston Dali Li 6-18-18 Patient 3 Retake Confocal 4.nd2	18	3006609
P3 Houston Dali Li 6-18-18 Patient 3 Retake Confocal 4.nd2	19	2600327
P3 Houston Dali Li 6-18-18 Patient 3 Retake Confocal 4.nd2	20	1258461
P3 Houston Dali Li 6-18-18 Patient 3 Retake Confocal 4.nd2	21	3856054
P3 Houston Dali Li 6-18-18 Patient 3 Retake Confocal 4.nd2	22	9840161
P3 Houston Dali Li 6-18-18 Patient 3 Retake Confocal 4.nd2	23	1450852
P3 Houston Dali Li 6-18-18 Patient 3 Retake Confocal 4.nd2	24	3260453
P3 Houston Dali Li 6-18-18 Patient 3 Retake Confocal 4.nd2	25	871808
P3 Houston Dali Li 6-18-18 Patient 3 Retake Confocal 4.nd2	26	1809469
P3 Houston Dali Li 6-18-18 Patient 3 Retake Confocal 4.nd2	27	1141531
P3 Houston Dali Li 6-18-18 Patient 3 Retake Confocal 4.nd2	28	5746388
P3 Houston Dali Li 6-18-18 Patient 3 Retake Confocal 4.nd2	29	199725
P3 Houston Dali Li 6-18-18 Patient 3 Retake Confocal 4.nd2	30	1290721
P3 Houston Dali Li 6-18-18 Patient 3 Retake Confocal 4.nd2	31	875869
P3 Houston Dali Li 6-18-18 Patient 3 Retake Confocal 4.nd2	32	536026
P3 Houston Dali Li 6-18-18 Patient 3 Retake Confocal 5.nd2	1	1810085
P3 Houston Dali Li 6-18-18 Patient 3 Retake Confocal 5.nd2	2	7351462
P3 Houston Dali Li 6-18-18 Patient 3 Retake Confocal 5.nd2	3	16076289
P3 Houston Dali Li 6-18-18 Patient 3 Retake Confocal 5.nd2	4	5724189
P3 Houston Dali Li 6-18-18 Patient 3 Retake Confocal 5.nd2	5	3185753
P3 Houston Dali Li 6-18-18 Patient 3 Retake Confocal 5.nd2	6	6673092
P3 Houston Dali Li 6-18-18 Patient 3 Retake Confocal 5.nd2	7	1366784
P3 Houston Dali Li 6-18-18 Patient 3 Retake Confocal 5.nd2	8	5867567
P3 Houston Dali Li 6-18-18 Patient 3 Retake Confocal 5.nd2	9	4519640
P3 Houston Dali Li 6-18-18 Patient 3 Retake Confocal 5.nd2	10	12276571
P3 Houston Dali Li 6-18-18 Patient 3 Retake Confocal 5.nd2	11	8920689
P3 Houston Dali Li 6-18-18 Patient 3 Retake Confocal 5.nd2	12	6943384
P3 Houston Dali Li 6-18-18 Patient 3 Retake Confocal 5.nd2	13	4299390
P3 Houston Dali Li 6-18-18 Patient 3 Retake Confocal 5.nd2	14	8179800
P3 Houston Dali Li 6-18-18 Patient 3 Retake Confocal 5.nd2	15	5709476
P3 Houston Dali Li 6-18-18 Patient 3 Retake Confocal 5.nd2	16	2247307
P3 Houston Dali Li 6-18-18 Patient 3 Retake Confocal 5.nd2	17	11341493
P3 Houston Dali Li 6-18-18 Patient 3 Retake Confocal 5.nd2	18	8099357
P3 Houston Dali Li 6-18-18 Patient 3 Retake Confocal 5.nd2	19	6382492
P3 Houston Dali Li 6-18-18 Patient 3 Retake Confocal 5.nd2	20	4924035
P3 Houston Dali Li 6-18-18 Patient 3 Retake Confocal 5.nd2	21	505513
P3 Houston Dali Li 6-18-18 Patient 3 Retake Confocal 5.nd2	22	13636606
P3 Houston Dali Li 6-18-18 Patient 3 Retake Confocal 5.nd2	23	1370505
P3 Houston Dali Li 6-18-18 Patient 3 Retake Confocal 5.nd2	24	1834024
P3 Houston Dali Li 6-18-18 Patient 3 Retake Confocal 5.nd2	25	1806217
P3 Houston Dali Li 6-18-18 Patient 3 Retake Confocal 5.nd2	26	4692099
P3 Houston Dali Li 6-18-18 Patient 3 Retake Confocal 5.nd2	27	1657598
P3 Houston Dali Li 6-18-18 Patient 3 Retake Confocal 5.nd2	28	2474771
P3 Houston Dali Li 6-18-18 Patient 3 Retake Confocal 5.nd2	29	1821853
P3 Houston Dali Li 6-18-18 Patient 3 Retake Confocal 5.nd2	30	11880062
P3 Houston Dali Li 6-18-18 Patient 3 Retake Confocal 5.nd2	31	1250896
P3 Houston Dali Li 6-18-18 Patient 3 Retake Confocal 5.nd2	32	1549085
P3 Houston Dali Li 6-18-18 Patient 3 Retake Confocal 5.nd2	33	1907813
P3 Houston Dali Li 6-18-18 Patient 3 Retake Confocal 5.nd2	34	3961642
P3 Houston Dali Li 6-18-18 Patient 3 Retake Confocal 5.nd2	35	1706453
P3 Houston Dali Li 6-18-18 Patient 3 Retake Confocal 5.nd2	36	2332499
P3 Houston Dali Li 6-18-18 Patient 3 Retake Confocal 5.nd2	37	6719421
P3 Houston Dali Li 6-18-18 Patient 3 Retake Confocal 5.nd2	38	4745112
P3 Houston Dali Li 6-18-18 Patient 3 Retake Confocal 5.nd2	39	3598470
P3 Houston Dali Li 6-18-18 Patient 3 Retake Confocal 5.nd2	40	2140746
P3 Houston Dali Li 6-18-18 Patient 3 Retake Confocal 5.nd2	41	1260843
P3 Houston Dali Li 6-18-18 Patient 3 Retake Confocal 5.nd2	42	4602529
P3 Houston Dali Li 6-18-18 Patient 3 Retake Confocal 5.nd2	43	653300
P3 Houston Dali Li 6-18-18 Patient 3 Retake Confocal 5.nd2	44	2983752
P3 Houston Dali Li 6-18-18 Patient 3 Retake Confocal 5.nd2	45	2826426
P3 Houston Dali Li 6-18-18 Patient 3 Retake Confocal 5.nd2	46	697645
P3 Houston Dali Li 6-18-18 Patient 3 Retake Confocal 5.nd2	47	1328364
P3 Houston Dali Li 6-18-18 Patient 3 Retake Confocal 6.nd2	1	2062059
P3 Houston Dali Li 6-18-18 Patient 3 Retake Confocal 6.nd2	2	2867160
P3 Houston Dali Li 6-18-18 Patient 3 Retake Confocal 6.nd2	3	2702362
P3 Houston Dali Li 6-18-18 Patient 3 Retake Confocal 6.nd2	4	12213907
P3 Houston Dali Li 6-18-18 Patient 3 Retake Confocal 6.nd2	5	3176211
P3 Houston Dali Li 6-18-18 Patient 3 Retake Confocal 6.nd2	6	4098049
P3 Houston Dali Li 6-18-18 Patient 3 Retake Confocal 6.nd2	7	5520499
P3 Houston Dali Li 6-18-18 Patient 3 Retake Confocal 6.nd2	8	3040685
P3 Houston Dali Li 6-18-18 Patient 3 Retake Confocal 6.nd2	9	4477592
P3 Houston Dali Li 6-18-18 Patient 3 Retake Confocal 6.nd2	10	2581231
P3 Houston Dali Li 6-18-18 Patient 3 Retake Confocal 6.nd2	11	3201532
P3 Houston Dali Li 6-18-18 Patient 3 Retake Confocal 6.nd2	12	1147419
P3 Houston Dali Li 6-18-18 Patient 3 Retake Confocal 6.nd2	13	12640941
P3 Houston Dali Li 6-18-18 Patient 3 Retake Confocal 6.nd2	14	4848666
P3 Houston Dali Li 6-18-18 Patient 3 Retake Confocal 6.nd2	15	2972341
P3 Houston Dali Li 6-18-18 Patient 3 Retake Confocal 6.nd2	16	2912591
P3 Houston Dali Li 6-18-18 Patient 3 Retake Confocal 6.nd2	17	2267488
P3 Houston Dali Li 6-18-18 Patient 3 Retake Confocal 6.nd2	18	4674155
P3 Houston Dali Li 6-18-18 Patient 3 Retake Confocal 6.nd2	19	1872659
P3 Houston Dali Li 6-18-18 Patient 3 Retake Confocal 6.nd2	20	1952970
P3 Houston Dali Li 6-18-18 Patient 3 Retake Confocal 6.nd2	21	1044456
P3 Houston Dali Li 6-18-18 Patient 3 Retake Confocal 6.nd2	22	6393407
P3 Houston Dali Li 6-18-18 Patient 3 Retake Confocal 6.nd2	23	1073673
P3 Houston Dali Li 6-18-18 Patient 3 Retake Confocal 6.nd2	24	4528607
P3 Houston Dali Li 6-18-18 Patient 3 Retake Confocal 6.nd2	25	2221931
P3 Houston Dali Li 6-18-18 Patient 3 Retake Confocal 6.nd2	26	1681975
P3 Houston Dali Li 6-18-18 Patient 3 Retake Confocal 6.nd2	27	1468015
P3 Houston Dali Li 6-18-18 Patient 3 Retake Confocal 6.nd2	28	1840992
P3 Houston Dali Li 6-18-18 Patient 3 Retake Confocal 6.nd2	29	5373931
P3 Houston Dali Li 6-18-18 Patient 3 Retake Confocal 6.nd2	30	1853126
P3 Houston Dali Li 6-18-18 Patient 3 Retake Confocal 6.nd2	31	3165559
P3 Houston Dali Li 6-18-18 Patient 3 Retake Confocal 6.nd2	32	1337597
P3 Houston Dali Li 6-18-18 Patient 3 Retake Confocal 6.nd2	33	6029659
P3 Houston Dali Li 6-18-18 Patient 3 Retake Confocal 6.nd2	34	2252104
P3 Houston Dali Li 6-18-18 Patient 3 Retake Confocal 6.nd2	35	2590137
P3 Houston Dali Li 6-18-18 Patient 3 Retake Confocal 6.nd2	36	3562335
P3 Houston Dali Li 6-18-18 Patient 3 Retake Confocal 6.nd2	37	5789753
P3 Houston Dali Li 6-18-18 Patient 3 Retake Confocal 6.nd2	38	2466801
P3 Houston Dali Li 6-18-18 Patient 3 Retake Confocal 6.nd2	39	3143932
P3 Houston Dali Li 6-18-18 Patient 3 Retake Confocal 6.nd2	40	1474496
P3 Houston Dali Li 6-18-18 Patient 3 Retake Confocal 6.nd2	41	3234437
P3 Houston Dali Li 6-18-18 Patient 3 Retake Confocal 6.nd2	42	175037
P3 Houston Dali Li 6-18-18 Patient 3 Retake Confocal 6.nd2	43	1018149
P3 Houston Dali Li 6-18-18 Patient 3 Retake Confocal 6.nd2	44	1336499
P3 Houston Dali Li 6-18-18 Patient 3 Retake Confocal 6.nd2	45	2096789
P3 Houston Dali Li 6-18-18 Patient 3 Retake Confocal 6.nd2	46	6004295
P3 Houston Dali Li 6-18-18 Patient 3 Retake Confocal 6.nd2	47	687960
P3 Houston Dali Li 6-18-18 Patient 3 Retake Confocal 6.nd2	48	1669299
P3 Houston Dali Li 6-18-18 Patient 3 Retake Confocal 6.nd2	49	1669141
P3 Houston Dali Li 6-18-18 Patient 3 Retake Confocal 6.nd2	50	680156
P3 Houston Dali Li 6-18-18 Patient 3 Retake Confocal 6.nd2	51	1041826
P3 Houston Dali Li 6-18-18 Patient 3 Retake Confocal 7.nd2	1	12736153
P3 Houston Dali Li 6-18-18 Patient 3 Retake Confocal 7.nd2	2	9528158
P3 Houston Dali Li 6-18-18 Patient 3 Retake Confocal 7.nd2	3	10353029
P3 Houston Dali Li 6-18-18 Patient 3 Retake Confocal 7.nd2	4	10605641
P3 Houston Dali Li 6-18-18 Patient 3 Retake Confocal 7.nd2	5	17570062
P3 Houston Dali Li 6-18-18 Patient 3 Retake Confocal 7.nd2	6	11112094
P3 Houston Dali Li 6-18-18 Patient 3 Retake Confocal 7.nd2	7	285641
P3 Houston Dali Li 6-18-18 Patient 3 Retake Confocal 7.nd2	8	7937129
P3 Houston Dali Li 6-18-18 Patient 3 Retake Confocal 7.nd2	9	6700104
P3 Houston Dali Li 6-18-18 Patient 3 Retake Confocal 7.nd2	10	7030392
P3 Houston Dali Li 6-18-18 Patient 3 Retake Confocal 7.nd2	11	8962214
P3 Houston Dali Li 6-18-18 Patient 3 Retake Confocal 7.nd2	12	1765181
P3 Houston Dali Li 6-18-18 Patient 3 Retake Confocal 7.nd2	13	6998068
P3 Houston Dali Li 6-18-18 Patient 3 Retake Confocal 7.nd2	14	7369431
P3 Houston Dali Li 6-18-18 Patient 3 Retake Confocal 7.nd2	15	775812
P3 Houston Dali Li 6-18-18 Patient 3 Retake Confocal 7.nd2	16	5754048
P3 Houston Dali Li 6-18-18 Patient 3 Retake Confocal 7.nd2	17	5225644
P3 Houston Dali Li 6-18-18 Patient 3 Retake Confocal 7.nd2	18	2720005
P3 Houston Dali Li 6-18-18 Patient 3 Retake Confocal 7.nd2	19	7555729
P3 Houston Dali Li 6-18-18 Patient 3 Retake Confocal 7.nd2	20	5393726
P3 Houston Dali Li 6-18-18 Patient 3 Retake Confocal 7.nd2	21	5291517
P3 Houston Dali Li 6-18-18 Patient 3 Retake Confocal 7.nd2	22	5783366
P3 Houston Dali Li 6-18-18 Patient 3 Retake Confocal 7.nd2	23	1658894
P3 Houston Dali Li 6-18-18 Patient 3 Retake Confocal 7.nd2	24	5843983
P3 Houston Dali Li 6-18-18 Patient 3 Retake Confocal 7.nd2	25	1998284
P3 Houston Dali Li 6-18-18 Patient 3 Retake Confocal 7.nd2	26	10609360
P3 Houston Dali Li 6-18-18 Patient 3 Retake Confocal 7.nd2	27	795278
P3 Houston Dali Li 6-18-18 Patient 3 Retake Confocal 7.nd2	28	5493594
P3 Houston Dali Li 6-18-18 Patient 3 Retake Confocal 7.nd2	29	3034919
P3 Houston Dali Li 6-18-18 Patient 3 Retake Confocal 7.nd2	30	2600792
P3 Houston Dali Li 6-18-18 Patient 3 Retake Confocal 7.nd2	31	3422241
P3 Houston Dali Li 6-27-18 Patient 3 Repeat Confocal 1.nd2	1	3020630
P3 Houston Dali Li 6-27-18 Patient 3 Repeat Confocal 1.nd2	2	1332397
P3 Houston Dali Li 6-27-18 Patient 3 Repeat Confocal 1.nd2	3	2920012
P3 Houston Dali Li 6-27-18 Patient 3 Repeat Confocal 1.nd2	4	1929208
P3 Houston Dali Li 6-27-18 Patient 3 Repeat Confocal 1.nd2	5	1279442
P3 Houston Dali Li 6-27-18 Patient 3 Repeat Confocal 1.nd2	6	726555
P3 Houston Dali Li 6-27-18 Patient 3 Repeat Confocal 1.nd2	7	482186
P3 Houston Dali Li 6-27-18 Patient 3 Repeat Confocal 1.nd2	8	694714
P3 Houston Dali Li 6-27-18 Patient 3 Repeat Confocal 1.nd2	9	1775880
P3 Houston Dali Li 6-27-18 Patient 3 Repeat Confocal 1.nd2	10	1511250
P3 Houston Dali Li 6-27-18 Patient 3 Repeat Confocal 1.nd2	11	1042923
P3 Houston Dali Li 6-27-18 Patient 3 Repeat Confocal 1.nd2	12	474122
P3 Houston Dali Li 6-27-18 Patient 3 Repeat Confocal 1.nd2	13	1285293
P3 Houston Dali Li 6-27-18 Patient 3 Repeat Confocal 1.nd2	14	403702
P3 Houston Dali Li 6-27-18 Patient 3 Repeat Confocal 1.nd2	15	403747
P3 Houston Dali Li 6-27-18 Patient 3 Repeat Confocal 1.nd2	16	1925785
P3 Houston Dali Li 6-27-18 Patient 3 Repeat Confocal 1.nd2	17	1479965
P3 Houston Dali Li 6-27-18 Patient 3 Repeat Confocal 1.nd2	18	200043
P3 Houston Dali Li 6-27-18 Patient 3 Repeat Confocal 1.nd2	19	510490
P3 Houston Dali Li 6-27-18 Patient 3 Repeat Confocal 1.nd2	20	307874
P3 Houston Dali Li 6-27-18 Patient 3 Repeat Confocal 1.nd2	21	173205
P3 Houston Dali Li 6-27-18 Patient 3 Repeat Confocal 1.nd2	22	417915
P3 Houston Dali Li 6-27-18 Patient 3 Repeat Confocal 1.nd2	23	705453
P3 Houston Dali Li 6-27-18 Patient 3 Repeat Confocal 1.nd2	24	215926
P3 Houston Dali Li 6-27-18 Patient 3 Repeat Confocal 1.nd2	25	320120
P3 Houston Dali Li 6-27-18 Patient 3 Repeat Confocal 10.nd2	1	5668909
P3 Houston Dali Li 6-27-18 Patient 3 Repeat Confocal 10.nd2	2	719579
P3 Houston Dali Li 6-27-18 Patient 3 Repeat Confocal 10.nd2	3	6975099
P3 Houston Dali Li 6-27-18 Patient 3 Repeat Confocal 10.nd2	4	6685487
P3 Houston Dali Li 6-27-18 Patient 3 Repeat Confocal 10.nd2	5	7871936
P3 Houston Dali Li 6-27-18 Patient 3 Repeat Confocal 10.nd2	6	6841930
P3 Houston Dali Li 6-27-18 Patient 3 Repeat Confocal 10.nd2	7	3267393
P3 Houston Dali Li 6-27-18 Patient 3 Repeat Confocal 10.nd2	8	2519030
P3 Houston Dali Li 6-27-18 Patient 3 Repeat Confocal 10.nd2	9	1451182
P3 Houston Dali Li 6-27-18 Patient 3 Repeat Confocal 10.nd2	10	2884424
P3 Houston Dali Li 6-27-18 Patient 3 Repeat Confocal 10.nd2	11	2209406
P3 Houston Dali Li 6-27-18 Patient 3 Repeat Confocal 10.nd2	12	1119797
P3 Houston Dali Li 6-27-18 Patient 3 Repeat Confocal 10.nd2	13	628086
P3 Houston Dali Li 6-27-18 Patient 3 Repeat Confocal 10.nd2	14	2512134
P3 Houston Dali Li 6-27-18 Patient 3 Repeat Confocal 10.nd2	15	4523575
P3 Houston Dali Li 6-27-18 Patient 3 Repeat Confocal 10.nd2	16	2879125
P3 Houston Dali Li 6-27-18 Patient 3 Repeat Confocal 10.nd2	17	1007782
P3 Houston Dali Li 6-27-18 Patient 3 Repeat Confocal 10.nd2	18	1085508
P3 Houston Dali Li 6-27-18 Patient 3 Repeat Confocal 10.nd2	19	1340780
P3 Houston Dali Li 6-27-18 Patient 3 Repeat Confocal 10.nd2	20	2869431
P3 Houston Dali Li 6-27-18 Patient 3 Repeat Confocal 11.nd2	1	4341064
P3 Houston Dali Li 6-27-18 Patient 3 Repeat Confocal 11.nd2	2	2197776
P3 Houston Dali Li 6-27-18 Patient 3 Repeat Confocal 11.nd2	3	5564986
P3 Houston Dali Li 6-27-18 Patient 3 Repeat Confocal 11.nd2	4	3329450
P3 Houston Dali Li 6-27-18 Patient 3 Repeat Confocal 11.nd2	5	1535516
P3 Houston Dali Li 6-27-18 Patient 3 Repeat Confocal 11.nd2	6	5917411
P3 Houston Dali Li 6-27-18 Patient 3 Repeat Confocal 11.nd2	7	1179964
P3 Houston Dali Li 6-27-18 Patient 3 Repeat Confocal 11.nd2	8	3007173
P3 Houston Dali Li 6-27-18 Patient 3 Repeat Confocal 11.nd2	9	3175104
P3 Houston Dali Li 6-27-18 Patient 3 Repeat Confocal 11.nd2	10	3958652
P3 Houston Dali Li 6-27-18 Patient 3 Repeat Confocal 11.nd2	11	2892106
P3 Houston Dali Li 6-27-18 Patient 3 Repeat Confocal 11.nd2	12	3218274
P3 Houston Dali Li 6-27-18 Patient 3 Repeat Confocal 11.nd2	13	2824615
P3 Houston Dali Li 6-27-18 Patient 3 Repeat Confocal 11.nd2	14	2902102
P3 Houston Dali Li 6-27-18 Patient 3 Repeat Confocal 11.nd2	15	1987998
P3 Houston Dali Li 6-27-18 Patient 3 Repeat Confocal 11.nd2	16	1328624
P3 Houston Dali Li 6-27-18 Patient 3 Repeat Confocal 11.nd2	17	995606
P3 Houston Dali Li 6-27-18 Patient 3 Repeat Confocal 11.nd2	18	1144783
P3 Houston Dali Li 6-27-18 Patient 3 Repeat Confocal 11.nd2	19	413519
P3 Houston Dali Li 6-27-18 Patient 3 Repeat Confocal 11.nd2	20	540350
P3 Houston Dali Li 6-27-18 Patient 3 Repeat Confocal 11.nd2	21	1404654
P3 Houston Dali Li 6-27-18 Patient 3 Repeat Confocal 11.nd2	22	1505323
P3 Houston Dali Li 6-27-18 Patient 3 Repeat Confocal 11.nd2	23	3325010
P3 Houston Dali Li 6-27-18 Patient 3 Repeat Confocal 11.nd2	24	400194
P3 Houston Dali Li 6-27-18 Patient 3 Repeat Confocal 11.nd2	25	429785
P3 Houston Dali Li 6-27-18 Patient 3 Repeat Confocal 11.nd2	26	217526
P3 Houston Dali Li 6-27-18 Patient 3 Repeat Confocal 11.nd2	27	1730805
P3 Houston Dali Li 6-27-18 Patient 3 Repeat Confocal 11.nd2	28	1186644
P3 Houston Dali Li 6-27-18 Patient 3 Repeat Confocal 11.nd2	29	2922480
P3 Houston Dali Li 6-27-18 Patient 3 Repeat Confocal 11.nd2	30	698358
P3 Houston Dali Li 6-27-18 Patient 3 Repeat Confocal 11.nd2	31	756865
P3 Houston Dali Li 6-27-18 Patient 3 Repeat Confocal 11.nd2	32	354990
P3 Houston Dali Li 6-27-18 Patient 3 Repeat Confocal 11.nd2	33	1842020
P3 Houston Dali Li 6-27-18 Patient 3 Repeat Confocal 11.nd2	34	3261773
P3 Houston Dali Li 6-27-18 Patient 3 Repeat Confocal 11.nd2	35	3047602
P3 Houston Dali Li 6-27-18 Patient 3 Repeat Confocal 12.nd2	1	6058945
P3 Houston Dali Li 6-27-18 Patient 3 Repeat Confocal 12.nd2	2	1723368
P3 Houston Dali Li 6-27-18 Patient 3 Repeat Confocal 12.nd2	3	6209559
P3 Houston Dali Li 6-27-18 Patient 3 Repeat Confocal 12.nd2	4	3423576
P3 Houston Dali Li 6-27-18 Patient 3 Repeat Confocal 12.nd2	5	2460326
P3 Houston Dali Li 6-27-18 Patient 3 Repeat Confocal 12.nd2	6	1956300
P3 Houston Dali Li 6-27-18 Patient 3 Repeat Confocal 12.nd2	7	2830415
P3 Houston Dali Li 6-27-18 Patient 3 Repeat Confocal 12.nd2	8	4126369
P3 Houston Dali Li 6-27-18 Patient 3 Repeat Confocal 12.nd2	9	2573187
P3 Houston Dali Li 6-27-18 Patient 3 Repeat Confocal 12.nd2	10	4441930
P3 Houston Dali Li 6-27-18 Patient 3 Repeat Confocal 12.nd2	11	1984589
P3 Houston Dali Li 6-27-18 Patient 3 Repeat Confocal 12.nd2	12	2622726
P3 Houston Dali Li 6-27-18 Patient 3 Repeat Confocal 12.nd2	13	717983
P3 Houston Dali Li 6-27-18 Patient 3 Repeat Confocal 12.nd2	14	2983329
P3 Houston Dali Li 6-27-18 Patient 3 Repeat Confocal 12.nd2	15	2985614
P3 Houston Dali Li 6-27-18 Patient 3 Repeat Confocal 12.nd2	16	105826
P3 Houston Dali Li 6-27-18 Patient 3 Repeat Confocal 13.nd2	1	2432093
P3 Houston Dali Li 6-27-18 Patient 3 Repeat Confocal 13.nd2	2	2451257
P3 Houston Dali Li 6-27-18 Patient 3 Repeat Confocal 13.nd2	3	3194742
P3 Houston Dali Li 6-27-18 Patient 3 Repeat Confocal 13.nd2	4	2627659
P3 Houston Dali Li 6-27-18 Patient 3 Repeat Confocal 13.nd2	5	4668693
P3 Houston Dali Li 6-27-18 Patient 3 Repeat Confocal 13.nd2	6	3536428
P3 Houston Dali Li 6-27-18 Patient 3 Repeat Confocal 13.nd2	7	4817021
P3 Houston Dali Li 6-27-18 Patient 3 Repeat Confocal 13.nd2	8	1066393
P3 Houston Dali Li 6-27-18 Patient 3 Repeat Confocal 13.nd2	9	775233
P3 Houston Dali Li 6-27-18 Patient 3 Repeat Confocal 13.nd2	10	478331
P3 Houston Dali Li 6-27-18 Patient 3 Repeat Confocal 13.nd2	11	1373541
P3 Houston Dali Li 6-27-18 Patient 3 Repeat Confocal 13.nd2	12	2180656
P3 Houston Dali Li 6-27-18 Patient 3 Repeat Confocal 13.nd2	13	274461
P3 Houston Dali Li 6-27-18 Patient 3 Repeat Confocal 2.nd2	1	1864686
P3 Houston Dali Li 6-27-18 Patient 3 Repeat Confocal 2.nd2	2	2966304
P3 Houston Dali Li 6-27-18 Patient 3 Repeat Confocal 2.nd2	3	5046075
P3 Houston Dali Li 6-27-18 Patient 3 Repeat Confocal 2.nd2	4	1964614
P3 Houston Dali Li 6-27-18 Patient 3 Repeat Confocal 2.nd2	5	1993586
P3 Houston Dali Li 6-27-18 Patient 3 Repeat Confocal 2.nd2	6	1607974
P3 Houston Dali Li 6-27-18 Patient 3 Repeat Confocal 2.nd2	7	3447458
P3 Houston Dali Li 6-27-18 Patient 3 Repeat Confocal 2.nd2	8	3424675
P3 Houston Dali Li 6-27-18 Patient 3 Repeat Confocal 2.nd2	9	2834963
P3 Houston Dali Li 6-27-18 Patient 3 Repeat Confocal 2.nd2	10	791772
P3 Houston Dali Li 6-27-18 Patient 3 Repeat Confocal 2.nd2	11	353458
P3 Houston Dali Li 6-27-18 Patient 3 Repeat Confocal 2.nd2	12	549120
P3 Houston Dali Li 6-27-18 Patient 3 Repeat Confocal 2.nd2	13	373310
P3 Houston Dali Li 6-27-18 Patient 3 Repeat Confocal 2.nd2	14	391529
P3 Houston Dali Li 6-27-18 Patient 3 Repeat Confocal 2.nd2	15	494474
P3 Houston Dali Li 6-27-18 Patient 3 Repeat Confocal 2.nd2	16	470552
P3 Houston Dali Li 6-27-18 Patient 3 Repeat Confocal 2.nd2	17	1810793
P3 Houston Dali Li 6-27-18 Patient 3 Repeat Confocal 2.nd2	18	595245
P3 Houston Dali Li 6-27-18 Patient 3 Repeat Confocal 2.nd2	19	499254
P3 Houston Dali Li 6-27-18 Patient 3 Repeat Confocal 2.nd2	20	1381459
P3 Houston Dali Li 6-27-18 Patient 3 Repeat Confocal 2.nd2	21	430286
P3 Houston Dali Li 6-27-18 Patient 3 Repeat Confocal 2.nd2	22	348444
P3 Houston Dali Li 6-27-18 Patient 3 Repeat Confocal 2.nd2	23	561759
P3 Houston Dali Li 6-27-18 Patient 3 Repeat Confocal 2.nd2	24	185325
P3 Houston Dali Li 6-27-18 Patient 3 Repeat Confocal 2.nd2	25	718308
P3 Houston Dali Li 6-27-18 Patient 3 Repeat Confocal 3.nd2	1	926160
P3 Houston Dali Li 6-27-18 Patient 3 Repeat Confocal 3.nd2	2	4210304
P3 Houston Dali Li 6-27-18 Patient 3 Repeat Confocal 3.nd2	3	1394558
P3 Houston Dali Li 6-27-18 Patient 3 Repeat Confocal 3.nd2	4	3220034
P3 Houston Dali Li 6-27-18 Patient 3 Repeat Confocal 3.nd2	5	1922907
P3 Houston Dali Li 6-27-18 Patient 3 Repeat Confocal 3.nd2	6	1751394
P3 Houston Dali Li 6-27-18 Patient 3 Repeat Confocal 3.nd2	7	3124843
P3 Houston Dali Li 6-27-18 Patient 3 Repeat Confocal 3.nd2	8	4513758
P3 Houston Dali Li 6-27-18 Patient 3 Repeat Confocal 3.nd2	9	2368223
P3 Houston Dali Li 6-27-18 Patient 3 Repeat Confocal 3.nd2	10	1589677
P3 Houston Dali Li 6-27-18 Patient 3 Repeat Confocal 3.nd2	11	1715642
P3 Houston Dali Li 6-27-18 Patient 3 Repeat Confocal 3.nd2	12	145883
P3 Houston Dali Li 6-27-18 Patient 3 Repeat Confocal 3.nd2	13	2651441
P3 Houston Dali Li 6-27-18 Patient 3 Repeat Confocal 3.nd2	14	2537160
P3 Houston Dali Li 6-27-18 Patient 3 Repeat Confocal 3.nd2	15	150041
P3 Houston Dali Li 6-27-18 Patient 3 Repeat Confocal 3.nd2	16	9278803
P3 Houston Dali Li 6-27-18 Patient 3 Repeat Confocal 3.nd2	17	4317710
P3 Houston Dali Li 6-27-18 Patient 3 Repeat Confocal 3.nd2	18	335306
P3 Houston Dali Li 6-27-18 Patient 3 Repeat Confocal 3.nd2	19	1077554
P3 Houston Dali Li 6-27-18 Patient 3 Repeat Confocal 3.nd2	20	1023600
P3 Houston Dali Li 6-27-18 Patient 3 Repeat Confocal 3.nd2	21	953942
P3 Houston Dali Li 6-27-18 Patient 3 Repeat Confocal 3.nd2	22	274060
P3 Houston Dali Li 6-27-18 Patient 3 Repeat Confocal 4.nd2	1	2733566
P3 Houston Dali Li 6-27-18 Patient 3 Repeat Confocal 4.nd2	2	767847
P3 Houston Dali Li 6-27-18 Patient 3 Repeat Confocal 4.nd2	3	477648
P3 Houston Dali Li 6-27-18 Patient 3 Repeat Confocal 4.nd2	4	966337
P3 Houston Dali Li 6-27-18 Patient 3 Repeat Confocal 4.nd2	5	704286
P3 Houston Dali Li 6-27-18 Patient 3 Repeat Confocal 4.nd2	6	1983761
P3 Houston Dali Li 6-27-18 Patient 3 Repeat Confocal 4.nd2	7	1038061
P3 Houston Dali Li 6-27-18 Patient 3 Repeat Confocal 4.nd2	8	1459556
P3 Houston Dali Li 6-27-18 Patient 3 Repeat Confocal 4.nd2	9	2286709
P3 Houston Dali Li 6-27-18 Patient 3 Repeat Confocal 4.nd2	10	685072
P3 Houston Dali Li 6-27-18 Patient 3 Repeat Confocal 4.nd2	11	1798592
P3 Houston Dali Li 6-27-18 Patient 3 Repeat Confocal 4.nd2	12	749158
P3 Houston Dali Li 6-27-18 Patient 3 Repeat Confocal 4.nd2	13	1018182
P3 Houston Dali Li 6-27-18 Patient 3 Repeat Confocal 4.nd2	14	165365
P3 Houston Dali Li 6-27-18 Patient 3 Repeat Confocal 4.nd2	15	1616346
P3 Houston Dali Li 6-27-18 Patient 3 Repeat Confocal 4.nd2	16	191130
P3 Houston Dali Li 6-27-18 Patient 3 Repeat Confocal 4.nd2	17	202785
P3 Houston Dali Li 6-27-18 Patient 3 Repeat Confocal 4.nd2	18	369352
P3 Houston Dali Li 6-27-18 Patient 3 Repeat Confocal 4.nd2	19	515533
P3 Houston Dali Li 6-27-18 Patient 3 Repeat Confocal 4.nd2	20	373875
P3 Houston Dali Li 6-27-18 Patient 3 Repeat Confocal 4.nd2	21	1108528
P3 Houston Dali Li 6-27-18 Patient 3 Repeat Confocal 4.nd2	22	1395141
P3 Houston Dali Li 6-27-18 Patient 3 Repeat Confocal 4.nd2	23	279109
P3 Houston Dali Li 6-27-18 Patient 3 Repeat Confocal 5.nd2	1	2531779
P3 Houston Dali Li 6-27-18 Patient 3 Repeat Confocal 5.nd2	2	904041
P3 Houston Dali Li 6-27-18 Patient 3 Repeat Confocal 5.nd2	3	2247552
P3 Houston Dali Li 6-27-18 Patient 3 Repeat Confocal 5.nd2	4	3054229
P3 Houston Dali Li 6-27-18 Patient 3 Repeat Confocal 5.nd2	5	628533
P3 Houston Dali Li 6-27-18 Patient 3 Repeat Confocal 5.nd2	6	757826
P3 Houston Dali Li 6-27-18 Patient 3 Repeat Confocal 5.nd2	7	828186
P3 Houston Dali Li 6-27-18 Patient 3 Repeat Confocal 5.nd2	8	1146123
P3 Houston Dali Li 6-27-18 Patient 3 Repeat Confocal 5.nd2	9	1685339
P3 Houston Dali Li 6-27-18 Patient 3 Repeat Confocal 5.nd2	10	1334091
P3 Houston Dali Li 6-27-18 Patient 3 Repeat Confocal 5.nd2	11	306002
P3 Houston Dali Li 6-27-18 Patient 3 Repeat Confocal 5.nd2	12	279817
P3 Houston Dali Li 6-27-18 Patient 3 Repeat Confocal 5.nd2	13	585260
P3 Houston Dali Li 6-27-18 Patient 3 Repeat Confocal 5.nd2	14	411895
P3 Houston Dali Li 6-27-18 Patient 3 Repeat Confocal 5.nd2	15	683363
P3 Houston Dali Li 6-27-18 Patient 3 Repeat Confocal 5.nd2	16	205413
P3 Houston Dali Li 6-27-18 Patient 3 Repeat Confocal 5.nd2	17	308853
P3 Houston Dali Li 6-27-18 Patient 3 Repeat Confocal 5.nd2	18	592281
P3 Houston Dali Li 6-27-18 Patient 3 Repeat Confocal 5.nd2	19	362695
P3 Houston Dali Li 6-27-18 Patient 3 Repeat Confocal 5.nd2	20	91150
P3 Houston Dali Li 6-27-18 Patient 3 Repeat Confocal 6.nd2	1	4556477
P3 Houston Dali Li 6-27-18 Patient 3 Repeat Confocal 6.nd2	2	2680084
P3 Houston Dali Li 6-27-18 Patient 3 Repeat Confocal 6.nd2	3	3120570
P3 Houston Dali Li 6-27-18 Patient 3 Repeat Confocal 6.nd2	4	1668881
P3 Houston Dali Li 6-27-18 Patient 3 Repeat Confocal 6.nd2	5	1102804
P3 Houston Dali Li 6-27-18 Patient 3 Repeat Confocal 6.nd2	6	2113371
P3 Houston Dali Li 6-27-18 Patient 3 Repeat Confocal 6.nd2	7	3323851
P3 Houston Dali Li 6-27-18 Patient 3 Repeat Confocal 6.nd2	8	3730863
P3 Houston Dali Li 6-27-18 Patient 3 Repeat Confocal 6.nd2	9	2718677
P3 Houston Dali Li 6-27-18 Patient 3 Repeat Confocal 6.nd2	10	1282460
P3 Houston Dali Li 6-27-18 Patient 3 Repeat Confocal 6.nd2	11	1517038
P3 Houston Dali Li 6-27-18 Patient 3 Repeat Confocal 6.nd2	12	1273254
P3 Houston Dali Li 6-27-18 Patient 3 Repeat Confocal 6.nd2	13	1087323
P3 Houston Dali Li 6-27-18 Patient 3 Repeat Confocal 6.nd2	14	2935145
P3 Houston Dali Li 6-27-18 Patient 3 Repeat Confocal 6.nd2	15	1377895
P3 Houston Dali Li 6-27-18 Patient 3 Repeat Confocal 6.nd2	16	1045208
P3 Houston Dali Li 6-27-18 Patient 3 Repeat Confocal 6.nd2	17	1644730
P3 Houston Dali Li 6-27-18 Patient 3 Repeat Confocal 6.nd2	18	320819
P3 Houston Dali Li 6-27-18 Patient 3 Repeat Confocal 6.nd2	19	3459602
P3 Houston Dali Li 6-27-18 Patient 3 Repeat Confocal 6.nd2	20	7237970
P3 Houston Dali Li 6-27-18 Patient 3 Repeat Confocal 6.nd2	21	1618544
P3 Houston Dali Li 6-27-18 Patient 3 Repeat Confocal 6.nd2	22	1866542
P3 Houston Dali Li 6-27-18 Patient 3 Repeat Confocal 6.nd2	23	535927
P3 Houston Dali Li 6-27-18 Patient 3 Repeat Confocal 6.nd2	24	1437187
P3 Houston Dali Li 6-27-18 Patient 3 Repeat Confocal 6.nd2	25	1432279
P3 Houston Dali Li 6-27-18 Patient 3 Repeat Confocal 6.nd2	26	394279
P3 Houston Dali Li 6-27-18 Patient 3 Repeat Confocal 7.nd2	1	9318591
P3 Houston Dali Li 6-27-18 Patient 3 Repeat Confocal 7.nd2	2	5280613
P3 Houston Dali Li 6-27-18 Patient 3 Repeat Confocal 7.nd2	3	4320552
P3 Houston Dali Li 6-27-18 Patient 3 Repeat Confocal 7.nd2	4	3667016
P3 Houston Dali Li 6-27-18 Patient 3 Repeat Confocal 7.nd2	5	7631788
P3 Houston Dali Li 6-27-18 Patient 3 Repeat Confocal 7.nd2	6	4832833
P3 Houston Dali Li 6-27-18 Patient 3 Repeat Confocal 7.nd2	7	5513902
P3 Houston Dali Li 6-27-18 Patient 3 Repeat Confocal 7.nd2	8	2233554
P3 Houston Dali Li 6-27-18 Patient 3 Repeat Confocal 7.nd2	9	3547846
P3 Houston Dali Li 6-27-18 Patient 3 Repeat Confocal 7.nd2	10	914288
P3 Houston Dali Li 6-27-18 Patient 3 Repeat Confocal 7.nd2	11	2781888
P3 Houston Dali Li 6-27-18 Patient 3 Repeat Confocal 7.nd2	12	2443570
P3 Houston Dali Li 6-27-18 Patient 3 Repeat Confocal 7.nd2	13	3815004
P3 Houston Dali Li 6-27-18 Patient 3 Repeat Confocal 7.nd2	14	134849
P3 Houston Dali Li 6-27-18 Patient 3 Repeat Confocal 7.nd2	15	461811
P3 Houston Dali Li 6-27-18 Patient 3 Repeat Confocal 7.nd2	16	742765
P3 Houston Dali Li 6-27-18 Patient 3 Repeat Confocal 7.nd2	17	88432
P3 Houston Dali Li 6-27-18 Patient 3 Repeat Confocal 7.nd2	18	2792842
P3 Houston Dali Li 6-27-18 Patient 3 Repeat Confocal 8.nd2	1	5105036
P3 Houston Dali Li 6-27-18 Patient 3 Repeat Confocal 8.nd2	2	3366290
P3 Houston Dali Li 6-27-18 Patient 3 Repeat Confocal 8.nd2	3	2682581
P3 Houston Dali Li 6-27-18 Patient 3 Repeat Confocal 8.nd2	4	4356126
P3 Houston Dali Li 6-27-18 Patient 3 Repeat Confocal 8.nd2	5	3557385
P3 Houston Dali Li 6-27-18 Patient 3 Repeat Confocal 8.nd2	6	2221876
P3 Houston Dali Li 6-27-18 Patient 3 Repeat Confocal 8.nd2	7	3717980
P3 Houston Dali Li 6-27-18 Patient 3 Repeat Confocal 8.nd2	8	4161590
P3 Houston Dali Li 6-27-18 Patient 3 Repeat Confocal 8.nd2	9	3067379
P3 Houston Dali Li 6-27-18 Patient 3 Repeat Confocal 8.nd2	10	2380043
P3 Houston Dali Li 6-27-18 Patient 3 Repeat Confocal 8.nd2	11	3366531
P3 Houston Dali Li 6-27-18 Patient 3 Repeat Confocal 8.nd2	12	1424160
P3 Houston Dali Li 6-27-18 Patient 3 Repeat Confocal 8.nd2	13	6619671
P3 Houston Dali Li 6-27-18 Patient 3 Repeat Confocal 8.nd2	14	3606821
P3 Houston Dali Li 6-27-18 Patient 3 Repeat Confocal 8.nd2	15	1383763
P3 Houston Dali Li 6-27-18 Patient 3 Repeat Confocal 8.nd2	16	3820874
P3 Houston Dali Li 6-27-18 Patient 3 Repeat Confocal 8.nd2	17	3469790
P3 Houston Dali Li 6-27-18 Patient 3 Repeat Confocal 8.nd2	18	3066039
P3 Houston Dali Li 6-27-18 Patient 3 Repeat Confocal 8.nd2	19	513770
P3 Houston Dali Li 6-27-18 Patient 3 Repeat Confocal 8.nd2	20	4509944
P3 Houston Dali Li 6-27-18 Patient 3 Repeat Confocal 8.nd2	21	1192031
P3 Houston Dali Li 6-27-18 Patient 3 Repeat Confocal 8.nd2	22	786431
P3 Houston Dali Li 6-27-18 Patient 3 Repeat Confocal 9.nd2	1	4528638
P3 Houston Dali Li 6-27-18 Patient 3 Repeat Confocal 9.nd2	2	3254370
P3 Houston Dali Li 6-27-18 Patient 3 Repeat Confocal 9.nd2	3	2665329
P3 Houston Dali Li 6-27-18 Patient 3 Repeat Confocal 9.nd2	4	4080431
P3 Houston Dali Li 6-27-18 Patient 3 Repeat Confocal 9.nd2	5	3243780
P3 Houston Dali Li 6-27-18 Patient 3 Repeat Confocal 9.nd2	6	3342261
P3 Houston Dali Li 6-27-18 Patient 3 Repeat Confocal 9.nd2	7	4529437
P3 Houston Dali Li 6-27-18 Patient 3 Repeat Confocal 9.nd2	8	3831513
P3 Houston Dali Li 6-27-18 Patient 3 Repeat Confocal 9.nd2	9	3296513
P3 Houston Dali Li 6-27-18 Patient 3 Repeat Confocal 9.nd2	10	779345
P3 Houston Dali Li 6-27-18 Patient 3 Repeat Confocal 9.nd2	11	1632738
P3 Houston Dali Li 6-27-18 Patient 3 Repeat Confocal 9.nd2	12	1005041
P3 Houston Dali Li 6-27-18 Patient 3 Repeat Confocal 9.nd2	13	599226
P3 Houston Dali Li 6-27-18 Patient 3 Repeat Confocal 9.nd2	14	966012
P3 Houston Dali Li 6-27-18 Patient 3 Repeat Confocal 9.nd2	15	816437
P3 Houston Dali Li 6-27-18 Patient 3 Repeat Confocal 9.nd2	16	207720
P3 Houston Dali Li 6-27-18 Patient 3 Repeat Confocal 9.nd2	17	1032820
P3 Houston Dali Li 6-27-18 Patient 3 Repeat Confocal 9.nd2	18	795029
P3 Houston Dali Li 7-3-18 Patient 3 Third Repeat Confocal 1.nd2	1	865312
P3 Houston Dali Li 7-3-18 Patient 3 Third Repeat Confocal 1.nd2	2	453713
P3 Houston Dali Li 7-3-18 Patient 3 Third Repeat Confocal 1.nd2	3	1755373
P3 Houston Dali Li 7-3-18 Patient 3 Third Repeat Confocal 1.nd2	4	173118
P3 Houston Dali Li 7-3-18 Patient 3 Third Repeat Confocal 1.nd2	5	110543
P3 Houston Dali Li 7-3-18 Patient 3 Third Repeat Confocal 1.nd2	6	1330737
P3 Houston Dali Li 7-3-18 Patient 3 Third Repeat Confocal 1.nd2	7	203839
P3 Houston Dali Li 7-3-18 Patient 3 Third Repeat Confocal 1.nd2	8	323137
P3 Houston Dali Li 7-3-18 Patient 3 Third Repeat Confocal 1.nd2	9	1183831
P3 Houston Dali Li 7-3-18 Patient 3 Third Repeat Confocal 1.nd2	10	807488
P3 Houston Dali Li 7-3-18 Patient 3 Third Repeat Confocal 1.nd2	11	83382
P3 Houston Dali Li 7-3-18 Patient 3 Third Repeat Confocal 1.nd2	12	351153
P3 Houston Dali Li 7-3-18 Patient 3 Third Repeat Confocal 10.nd2	1	2063797
P3 Houston Dali Li 7-3-18 Patient 3 Third Repeat Confocal 10.nd2	2	1376232
P3 Houston Dali Li 7-3-18 Patient 3 Third Repeat Confocal 10.nd2	3	588618
P3 Houston Dali Li 7-3-18 Patient 3 Third Repeat Confocal 10.nd2	4	1086060
P3 Houston Dali Li 7-3-18 Patient 3 Third Repeat Confocal 10.nd2	5	1444274
P3 Houston Dali Li 7-3-18 Patient 3 Third Repeat Confocal 11.nd2	1	1586818
P3 Houston Dali Li 7-3-18 Patient 3 Third Repeat Confocal 11.nd2	2	579865
P3 Houston Dali Li 7-3-18 Patient 3 Third Repeat Confocal 11.nd2	3	280868
P3 Houston Dali Li 7-3-18 Patient 3 Third Repeat Confocal 11.nd2	4	87189
P3 Houston Dali Li 7-3-18 Patient 3 Third Repeat Confocal 11.nd2	5	81133
P3 Houston Dali Li 7-3-18 Patient 3 Third Repeat Confocal 11.nd2	6	154770
P3 Houston Dali Li 7-3-18 Patient 3 Third Repeat Confocal 11.nd2	7	901542
P3 Houston Dali Li 7-3-18 Patient 3 Third Repeat Confocal 11.nd2	8	107231
P3 Houston Dali Li 7-3-18 Patient 3 Third Repeat Confocal 11.nd2	9	97374
P3 Houston Dali Li 7-3-18 Patient 3 Third Repeat Confocal 11.nd2	10	66469
P3 Houston Dali Li 7-3-18 Patient 3 Third Repeat Confocal 11.nd2	11	110173
P3 Houston Dali Li 7-3-18 Patient 3 Third Repeat Confocal 12.nd2	1	1080746
P3 Houston Dali Li 7-3-18 Patient 3 Third Repeat Confocal 12.nd2	2	1070092
P3 Houston Dali Li 7-3-18 Patient 3 Third Repeat Confocal 12.nd2	3	645623
P3 Houston Dali Li 7-3-18 Patient 3 Third Repeat Confocal 12.nd2	4	315644
P3 Houston Dali Li 7-3-18 Patient 3 Third Repeat Confocal 12.nd2	5	205043
P3 Houston Dali Li 7-3-18 Patient 3 Third Repeat Confocal 12.nd2	6	64237
P3 Houston Dali Li 7-3-18 Patient 3 Third Repeat Confocal 12.nd2	7	400094
P3 Houston Dali Li 7-3-18 Patient 3 Third Repeat Confocal 2.nd2	1	580028
P3 Houston Dali Li 7-3-18 Patient 3 Third Repeat Confocal 2.nd2	2	1708471
P3 Houston Dali Li 7-3-18 Patient 3 Third Repeat Confocal 2.nd2	3	2057519
P3 Houston Dali Li 7-3-18 Patient 3 Third Repeat Confocal 2.nd2	4	1212746
P3 Houston Dali Li 7-3-18 Patient 3 Third Repeat Confocal 2.nd2	5	1308991
P3 Houston Dali Li 7-3-18 Patient 3 Third Repeat Confocal 2.nd2	6	734642
P3 Houston Dali Li 7-3-18 Patient 3 Third Repeat Confocal 2.nd2	7	214327
P3 Houston Dali Li 7-3-18 Patient 3 Third Repeat Confocal 2.nd2	8	115545
P3 Houston Dali Li 7-3-18 Patient 3 Third Repeat Confocal 2.nd2	9	366217
P3 Houston Dali Li 7-3-18 Patient 3 Third Repeat Confocal 3.nd2	1	1116484
P3 Houston Dali Li 7-3-18 Patient 3 Third Repeat Confocal 3.nd2	2	938810
P3 Houston Dali Li 7-3-18 Patient 3 Third Repeat Confocal 3.nd2	3	155146
P3 Houston Dali Li 7-3-18 Patient 3 Third Repeat Confocal 3.nd2	4	506526
P3 Houston Dali Li 7-3-18 Patient 3 Third Repeat Confocal 3.nd2	5	820581
P3 Houston Dali Li 7-3-18 Patient 3 Third Repeat Confocal 3.nd2	6	262253
P3 Houston Dali Li 7-3-18 Patient 3 Third Repeat Confocal 3.nd2	7	279858
P3 Houston Dali Li 7-3-18 Patient 3 Third Repeat Confocal 3.nd2	8	75499
P3 Houston Dali Li 7-3-18 Patient 3 Third Repeat Confocal 3.nd2	9	904084
P3 Houston Dali Li 7-3-18 Patient 3 Third Repeat Confocal 4.nd2	1	697408
P3 Houston Dali Li 7-3-18 Patient 3 Third Repeat Confocal 4.nd2	2	1056736
P3 Houston Dali Li 7-3-18 Patient 3 Third Repeat Confocal 4.nd2	3	206477
P3 Houston Dali Li 7-3-18 Patient 3 Third Repeat Confocal 4.nd2	4	190580
P3 Houston Dali Li 7-3-18 Patient 3 Third Repeat Confocal 4.nd2	5	591024
P3 Houston Dali Li 7-3-18 Patient 3 Third Repeat Confocal 4.nd2	6	187250
P3 Houston Dali Li 7-3-18 Patient 3 Third Repeat Confocal 5.nd2	1	472657
P3 Houston Dali Li 7-3-18 Patient 3 Third Repeat Confocal 5.nd2	2	2032082
P3 Houston Dali Li 7-3-18 Patient 3 Third Repeat Confocal 5.nd2	3	1129334
P3 Houston Dali Li 7-3-18 Patient 3 Third Repeat Confocal 5.nd2	4	760405
P3 Houston Dali Li 7-3-18 Patient 3 Third Repeat Confocal 5.nd2	5	804536
P3 Houston Dali Li 7-3-18 Patient 3 Third Repeat Confocal 5.nd2	6	133358
P3 Houston Dali Li 7-3-18 Patient 3 Third Repeat Confocal 5.nd2	7	170163
P3 Houston Dali Li 7-3-18 Patient 3 Third Repeat Confocal 5.nd2	8	970302
P3 Houston Dali Li 7-3-18 Patient 3 Third Repeat Confocal 5.nd2	9	559082
P3 Houston Dali Li 7-3-18 Patient 3 Third Repeat Confocal 5.nd2	10	294401
P3 Houston Dali Li 7-3-18 Patient 3 Third Repeat Confocal 5.nd2	11	348577
P3 Houston Dali Li 7-3-18 Patient 3 Third Repeat Confocal 5.nd2	12	238915
P3 Houston Dali Li 7-3-18 Patient 3 Third Repeat Confocal 5.nd2	13	838966
P3 Houston Dali Li 7-3-18 Patient 3 Third Repeat Confocal 5.nd2	14	251324
P3 Houston Dali Li 7-3-18 Patient 3 Third Repeat Confocal 6.nd2	1	554112
P3 Houston Dali Li 7-3-18 Patient 3 Third Repeat Confocal 6.nd2	2	454613
P3 Houston Dali Li 7-3-18 Patient 3 Third Repeat Confocal 6.nd2	3	1355309
P3 Houston Dali Li 7-3-18 Patient 3 Third Repeat Confocal 6.nd2	4	393438
P3 Houston Dali Li 7-3-18 Patient 3 Third Repeat Confocal 6.nd2	5	153793
P3 Houston Dali Li 7-3-18 Patient 3 Third Repeat Confocal 6.nd2	6	175000
P3 Houston Dali Li 7-3-18 Patient 3 Third Repeat Confocal 6.nd2	7	185698
P3 Houston Dali Li 7-3-18 Patient 3 Third Repeat Confocal 6.nd2	8	188701
P3 Houston Dali Li 7-3-18 Patient 3 Third Repeat Confocal 6.nd2	9	892433
P3 Houston Dali Li 7-3-18 Patient 3 Third Repeat Confocal 7.nd2	1	191936
P3 Houston Dali Li 7-3-18 Patient 3 Third Repeat Confocal 7.nd2	2	229520
P3 Houston Dali Li 7-3-18 Patient 3 Third Repeat Confocal 7.nd2	3	554063
P3 Houston Dali Li 7-3-18 Patient 3 Third Repeat Confocal 7.nd2	4	205891
P3 Houston Dali Li 7-3-18 Patient 3 Third Repeat Confocal 7.nd2	5	382208
P3 Houston Dali Li 7-3-18 Patient 3 Third Repeat Confocal 7.nd2	6	283145
P3 Houston Dali Li 7-3-18 Patient 3 Third Repeat Confocal 7.nd2	7	684123
P3 Houston Dali Li 7-3-18 Patient 3 Third Repeat Confocal 7.nd2	8	185532
P3 Houston Dali Li 7-3-18 Patient 3 Third Repeat Confocal 7.nd2	9	229121
P3 Houston Dali Li 7-3-18 Patient 3 Third Repeat Confocal 7.nd2	10	778511
P3 Houston Dali Li 7-3-18 Patient 3 Third Repeat Confocal 7.nd2	11	630807
P3 Houston Dali Li 7-3-18 Patient 3 Third Repeat Confocal 7.nd2	12	226476
P3 Houston Dali Li 7-3-18 Patient 3 Third Repeat Confocal 7.nd2	13	348916
P3 Houston Dali Li 7-3-18 Patient 3 Third Repeat Confocal 7.nd2	14	530618
P3 Houston Dali Li 7-3-18 Patient 3 Third Repeat Confocal 7.nd2	15	206741
P3 Houston Dali Li 7-3-18 Patient 3 Third Repeat Confocal 7.nd2	16	367581
P3 Houston Dali Li 7-3-18 Patient 3 Third Repeat Confocal 7.nd2	17	294509
P3 Houston Dali Li 7-3-18 Patient 3 Third Repeat Confocal 7.nd2	18	294461
P3 Houston Dali Li 7-3-18 Patient 3 Third Repeat Confocal 8.nd2	1	659334
P3 Houston Dali Li 7-3-18 Patient 3 Third Repeat Confocal 8.nd2	2	518873
P3 Houston Dali Li 7-3-18 Patient 3 Third Repeat Confocal 8.nd2	3	267645
P3 Houston Dali Li 7-3-18 Patient 3 Third Repeat Confocal 8.nd2	4	131459
P3 Houston Dali Li 7-3-18 Patient 3 Third Repeat Confocal 8.nd2	5	413092
P3 Houston Dali Li 7-3-18 Patient 3 Third Repeat Confocal 8.nd2	6	822337
P3 Houston Dali Li 7-3-18 Patient 3 Third Repeat Confocal 8.nd2	7	280217
P3 Houston Dali Li 7-3-18 Patient 3 Third Repeat Confocal 8.nd2	8	300572
P3 Houston Dali Li 7-3-18 Patient 3 Third Repeat Confocal 8.nd2	9	411554
P3 Houston Dali Li 7-3-18 Patient 3 Third Repeat Confocal 8.nd2	10	1349152
P3 Houston Dali Li 7-3-18 Patient 3 Third Repeat Confocal 8.nd2	11	299746
P3 Houston Dali Li 7-3-18 Patient 3 Third Repeat Confocal 8.nd2	12	302415
P3 Houston Dali Li 7-3-18 Patient 3 Third Repeat Confocal 8.nd2	13	191416
P3 Houston Dali Li 7-3-18 Patient 3 Third Repeat Confocal 9.nd2	1	232892
P3 Houston Dali Li 7-3-18 Patient 3 Third Repeat Confocal 9.nd2	2	926041
P3 Houston Dali Li 7-3-18 Patient 3 Third Repeat Confocal 9.nd2	3	166106
P3 Houston Dali Li 7-3-18 Patient 3 Third Repeat Confocal 9.nd2	4	186413
P3 Houston Dali Li 7-3-18 Patient 3 Third Repeat Confocal 9.nd2	5	378486
P3 Houston Dali Li 7-3-18 Patient 3 Third Repeat Confocal 9.nd2	6	848263
P3 Houston Dali Li 7-3-18 Patient 3 Third Repeat Confocal 9.nd2	7	312750
P3 Houston Dali Li 7-3-18 Patient 3 Third Repeat Confocal 9.nd2	8	574544
P3 Houston Dali Li 7-3-18 Patient 3 Third Repeat Confocal 9.nd2	9	656874
P3 Houston Dali Li 7-3-18 Patient 3 Third Repeat Confocal 9.nd2	10	123994
P3 Houston Dali Li 7-3-18 Patient 3 Third Repeat Confocal 9.nd2	11	431373
P3 Houston Dali Li 7-3-18 Patient 3 Third Repeat Confocal 9.nd2	12	468569
P3 Houston Dali Li 7-3-18 Patient 3 Third Repeat Confocal 9.nd2	13	176879
P3 Houston Dali Li 7-6-18 Patient 3 Third Repeat Retake Confocal 1.nd2	1	479662
P3 Houston Dali Li 7-6-18 Patient 3 Third Repeat Retake Confocal 1.nd2	2	806974
P3 Houston Dali Li 7-6-18 Patient 3 Third Repeat Retake Confocal 1.nd2	3	574575
P3 Houston Dali Li 7-6-18 Patient 3 Third Repeat Retake Confocal 1.nd2	4	686531
P3 Houston Dali Li 7-6-18 Patient 3 Third Repeat Retake Confocal 1.nd2	5	458192
P3 Houston Dali Li 7-6-18 Patient 3 Third Repeat Retake Confocal 1.nd2	6	317850
P3 Houston Dali Li 7-6-18 Patient 3 Third Repeat Retake Confocal 1.nd2	7	502541
P3 Houston Dali Li 7-6-18 Patient 3 Third Repeat Retake Confocal 1.nd2	8	537021
P3 Houston Dali Li 7-6-18 Patient 3 Third Repeat Retake Confocal 10.nd2	1	582345
P3 Houston Dali Li 7-6-18 Patient 3 Third Repeat Retake Confocal 10.nd2	2	256793
P3 Houston Dali Li 7-6-18 Patient 3 Third Repeat Retake Confocal 10.nd2	3	1008642
P3 Houston Dali Li 7-6-18 Patient 3 Third Repeat Retake Confocal 10.nd2	4	553574
P3 Houston Dali Li 7-6-18 Patient 3 Third Repeat Retake Confocal 10.nd2	5	889919
P3 Houston Dali Li 7-6-18 Patient 3 Third Repeat Retake Confocal 10.nd2	6	200108
P3 Houston Dali Li 7-6-18 Patient 3 Third Repeat Retake Confocal 10.nd2	7	574098
P3 Houston Dali Li 7-6-18 Patient 3 Third Repeat Retake Confocal 10.nd2	8	202057
P3 Houston Dali Li 7-6-18 Patient 3 Third Repeat Retake Confocal 10.nd2	9	136164
P3 Houston Dali Li 7-6-18 Patient 3 Third Repeat Retake Confocal 10.nd2	10	365823
P3 Houston Dali Li 7-6-18 Patient 3 Third Repeat Retake Confocal 2.nd2	1	880683
P3 Houston Dali Li 7-6-18 Patient 3 Third Repeat Retake Confocal 2.nd2	2	318514
P3 Houston Dali Li 7-6-18 Patient 3 Third Repeat Retake Confocal 2.nd2	3	397463
P3 Houston Dali Li 7-6-18 Patient 3 Third Repeat Retake Confocal 2.nd2	4	601364
P3 Houston Dali Li 7-6-18 Patient 3 Third Repeat Retake Confocal 2.nd2	5	580964
P3 Houston Dali Li 7-6-18 Patient 3 Third Repeat Retake Confocal 2.nd2	6	536586
P3 Houston Dali Li 7-6-18 Patient 3 Third Repeat Retake Confocal 2.nd2	7	149791
P3 Houston Dali Li 7-6-18 Patient 3 Third Repeat Retake Confocal 2.nd2	8	249584
P3 Houston Dali Li 7-6-18 Patient 3 Third Repeat Retake Confocal 3.nd2	1	309459
P3 Houston Dali Li 7-6-18 Patient 3 Third Repeat Retake Confocal 3.nd2	2	1174120
P3 Houston Dali Li 7-6-18 Patient 3 Third Repeat Retake Confocal 3.nd2	3	1121671
P3 Houston Dali Li 7-6-18 Patient 3 Third Repeat Retake Confocal 3.nd2	4	835185
P3 Houston Dali Li 7-6-18 Patient 3 Third Repeat Retake Confocal 3.nd2	5	633775
P3 Houston Dali Li 7-6-18 Patient 3 Third Repeat Retake Confocal 3.nd2	6	992303
P3 Houston Dali Li 7-6-18 Patient 3 Third Repeat Retake Confocal 3.nd2	7	285790
P3 Houston Dali Li 7-6-18 Patient 3 Third Repeat Retake Confocal 3.nd2	8	283860
P3 Houston Dali Li 7-6-18 Patient 3 Third Repeat Retake Confocal 4.nd2	1	1531987
P3 Houston Dali Li 7-6-18 Patient 3 Third Repeat Retake Confocal 4.nd2	2	1685877
P3 Houston Dali Li 7-6-18 Patient 3 Third Repeat Retake Confocal 4.nd2	3	1921772
P3 Houston Dali Li 7-6-18 Patient 3 Third Repeat Retake Confocal 4.nd2	4	173667
P3 Houston Dali Li 7-6-18 Patient 3 Third Repeat Retake Confocal 4.nd2	5	856644
P3 Houston Dali Li 7-6-18 Patient 3 Third Repeat Retake Confocal 4.nd2	6	259790
P3 Houston Dali Li 7-6-18 Patient 3 Third Repeat Retake Confocal 5.nd2	1	1451899
P3 Houston Dali Li 7-6-18 Patient 3 Third Repeat Retake Confocal 5.nd2	2	1590228
P3 Houston Dali Li 7-6-18 Patient 3 Third Repeat Retake Confocal 5.nd2	3	412029
P3 Houston Dali Li 7-6-18 Patient 3 Third Repeat Retake Confocal 5.nd2	4	654170
P3 Houston Dali Li 7-6-18 Patient 3 Third Repeat Retake Confocal 5.nd2	5	745544
P3 Houston Dali Li 7-6-18 Patient 3 Third Repeat Retake Confocal 6.nd2	1	592366
P3 Houston Dali Li 7-6-18 Patient 3 Third Repeat Retake Confocal 6.nd2	2	680691
P3 Houston Dali Li 7-6-18 Patient 3 Third Repeat Retake Confocal 6.nd2	3	463944
P3 Houston Dali Li 7-6-18 Patient 3 Third Repeat Retake Confocal 6.nd2	4	1662399
P3 Houston Dali Li 7-6-18 Patient 3 Third Repeat Retake Confocal 6.nd2	5	640766
P3 Houston Dali Li 7-6-18 Patient 3 Third Repeat Retake Confocal 6.nd2	6	530456
P3 Houston Dali Li 7-6-18 Patient 3 Third Repeat Retake Confocal 6.nd2	7	536077
P3 Houston Dali Li 7-6-18 Patient 3 Third Repeat Retake Confocal 6.nd2	8	219633
P3 Houston Dali Li 7-6-18 Patient 3 Third Repeat Retake Confocal 6.nd2	9	401150
P3 Houston Dali Li 7-6-18 Patient 3 Third Repeat Retake Confocal 7.nd2	1	1123004
P3 Houston Dali Li 7-6-18 Patient 3 Third Repeat Retake Confocal 7.nd2	2	440049
P3 Houston Dali Li 7-6-18 Patient 3 Third Repeat Retake Confocal 7.nd2	3	1045068
P3 Houston Dali Li 7-6-18 Patient 3 Third Repeat Retake Confocal 7.nd2	4	366228
P3 Houston Dali Li 7-6-18 Patient 3 Third Repeat Retake Confocal 8.nd2	1	695478
P3 Houston Dali Li 7-6-18 Patient 3 Third Repeat Retake Confocal 8.nd2	2	2251214
P3 Houston Dali Li 7-6-18 Patient 3 Third Repeat Retake Confocal 8.nd2	3	241997
P3 Houston Dali Li 7-6-18 Patient 3 Third Repeat Retake Confocal 8.nd2	4	1597976
P3 Houston Dali Li 7-6-18 Patient 3 Third Repeat Retake Confocal 8.nd2	5	157478
P3 Houston Dali Li 7-6-18 Patient 3 Third Repeat Retake Confocal 8.nd2	6	155639
P3 Houston Dali Li 7-6-18 Patient 3 Third Repeat Retake Confocal 9.nd2	1	888201
P3 Houston Dali Li 7-6-18 Patient 3 Third Repeat Retake Confocal 9.nd2	2	634073
P3 Houston Dali Li 7-6-18 Patient 3 Third Repeat Retake Confocal 9.nd2	3	184352
P3 Houston Dali Li 7-6-18 Patient 3 Third Repeat Retake Confocal 9.nd2	4	101366
P3 Houston Dali Li 7-6-18 Patient 3 Third Repeat Retake Confocal 9.nd2	5	593929
P3 Houston Dali Li 7-6-18 Patient 3 Third Repeat Retake Confocal 9.nd2	6	126669
P3 Houston Dali Li 7-6-18 Patient 3 Third Repeat Retake Confocal 9.nd2	7	523813
P3 Houston Dali Li 7-6-18 Patient 3 Third Repeat Retake Confocal 9.nd2	8	115017
P3 Houston Dali Li 7-6-18 Patient 3 Third Repeat Retake Confocal 9.nd2	9	127709
P3 Houston Dali Li 7-6-18 Patient 3 Third Repeat Retake Confocal 9.nd2	10	90566
P3 Houston Dali Li 7-6-18 Patient 3 Third Repeat Retake Confocal 9.nd2	11	94518
P3 Houston Dali Li 7-9-18 Patient 3 Retake Confocal 1.nd2	1	700338
P3 Houston Dali Li 7-9-18 Patient 3 Retake Confocal 1.nd2	2	1731152
P3 Houston Dali Li 7-9-18 Patient 3 Retake Confocal 1.nd2	3	405790
P3 Houston Dali Li 7-9-18 Patient 3 Retake Confocal 1.nd2	4	525201
P3 Houston Dali Li 7-9-18 Patient 3 Retake Confocal 1.nd2	5	859183
P3 Houston Dali Li 7-9-18 Patient 3 Retake Confocal 1.nd2	6	851213
P3 Houston Dali Li 7-9-18 Patient 3 Retake Confocal 1.nd2	7	58047
P3 Houston Dali Li 7-9-18 Patient 3 Retake Confocal 2.nd2	1	514637
P3 Houston Dali Li 7-9-18 Patient 3 Retake Confocal 2.nd2	2	459890
P3 Houston Dali Li 7-9-18 Patient 3 Retake Confocal 2.nd2	3	956927
P3 Houston Dali Li 7-9-18 Patient 3 Retake Confocal 2.nd2	4	201675
P3 Houston Dali Li 7-9-18 Patient 3 Retake Confocal 2.nd2	5	356122
P3 Houston Dali Li 7-9-18 Patient 3 Retake Confocal 2.nd2	6	256700
P3 Houston Dali Li 7-9-18 Patient 3 Retake Confocal 2.nd2	7	213406
P3 Houston Dali Li 7-9-18 Patient 3 Retake Confocal 3.nd2	1	855392
P3 Houston Dali Li 7-9-18 Patient 3 Retake Confocal 3.nd2	2	497348
P3 Houston Dali Li 7-9-18 Patient 3 Retake Confocal 3.nd2	3	1914336
P3 Houston Dali Li 7-9-18 Patient 3 Retake Confocal 3.nd2	4	762496
P3 Houston Dali Li 7-9-18 Patient 3 Retake Confocal 3.nd2	5	285439
P3 Houston Dali Li 7-9-18 Patient 3 Retake Confocal 3.nd2	6	432616
P3 Houston Dali Li 7-9-18 Patient 3 Retake Confocal 3.nd2	7	328943
P3 Houston Dali Li 7-9-18 Patient 3 Retake Confocal 3.nd2	8	405237
P3 Houston Dali Li 7-9-18 Patient 3 Retake Confocal 3.nd2	9	1220929
P3 Houston Dali Li 7-9-18 Patient 3 Retake Confocal 3.nd2	10	223125
P3 Houston Dali Li 7-9-18 Patient 3 Retake Confocal 3.nd2	11	146692
P3 Houston Dali Li 7-9-18 Patient 3 Retake Confocal 3.nd2	12	194320
P3 Houston Dali Li 7-9-18 Patient 3 Retake Confocal 3.nd2	13	93239
P3 Houston Dali Li 7-9-18 Patient 3 Retake Confocal 3.nd2	14	301914
P3 Houston Dali Li 7-9-18 Patient 3 Retake Confocal 4.nd2	1	447062
P3 Houston Dali Li 7-9-18 Patient 3 Retake Confocal 4.nd2	2	511866
P3 Houston Dali Li 7-9-18 Patient 3 Retake Confocal 4.nd2	3	463603
P3 Houston Dali Li 7-9-18 Patient 3 Retake Confocal 4.nd2	4	152562
P3 Houston Dali Li 7-9-18 Patient 3 Retake Confocal 4.nd2	5	83728
P3 Houston Dali Li 7-9-18 Patient 3 Retake Confocal 4.nd2	6	417526
P3 Houston Dali Li 7-9-18 Patient 3 Retake Confocal 4.nd2	7	187851
P3 Houston Dali Li 7-9-18 Patient 3 Retake Confocal 4.nd2	8	562083
P3 Houston Dali Li 7-9-18 Patient 3 Retake Confocal 4.nd2	9	649853
P3 Houston Dali Li 7-9-18 Patient 3 Retake Confocal 4.nd2	10	111217
P3 Houston Dali Li 7-9-18 Patient 3 Retake Confocal 4.nd2	11	462300
P3 Houston Dali Li 7-9-18 Patient 3 Retake Confocal 4.nd2	12	175987
P3 Houston Dali Li 7-9-18 Patient 3 Retake Confocal 4.nd2	13	322262
P3 Houston Dali Li 7-9-18 Patient 3 Retake Confocal 4.nd2	14	61435
P3 Houston Dali Li 7-9-18 Patient 3 Retake Confocal 4.nd2	15	665727
P3 Houston Dali Li 7-9-18 Patient 3 Retake Confocal 4.nd2	16	156194
P3 Houston Dali Li 7-9-18 Patient 3 Retake Confocal 4.nd2	17	139082
P3 Houston Dali Li 7-9-18 Patient 3 Retake Confocal 5.nd2	1	385208
P3 Houston Dali Li 7-9-18 Patient 3 Retake Confocal 5.nd2	2	313381
P3 Houston Dali Li 7-9-18 Patient 3 Retake Confocal 5.nd2	3	448414
P3 Houston Dali Li 7-9-18 Patient 3 Retake Confocal 5.nd2	4	315822
P3 Houston Dali Li 7-9-18 Patient 3 Retake Confocal 5.nd2	5	84139
P3 Houston Dali Li 7-9-18 Patient 3 Retake Confocal 5.nd2	6	215012
P3 Houston Dali Li 7-9-18 Patient 3 Retake Confocal 5.nd2	7	923175
P3 Houston Dali Li 7-9-18 Patient 3 Retake Confocal 5.nd2	8	419219
P3 Houston Dali Li 7-9-18 Patient 3 Retake Confocal 5.nd2	9	665049
P3 Houston Dali Li 7-9-18 Patient 3 Retake Confocal 5.nd2	10	667785
P3 Houston Dali Li 7-9-18 Patient 3 Retake Confocal 5.nd2	11	320976
P3 Houston Dali Li 7-9-18 Patient 3 Retake Confocal 5.nd2	12	116675
P3 Houston Dali Li 7-9-18 Patient 3 Retake Confocal 5.nd2	13	1046863
P3 Houston Dali Li 7-9-18 Patient 3 Retake Confocal 6.nd2	1	283147
P3 Houston Dali Li 7-9-18 Patient 3 Retake Confocal 6.nd2	2	105705
P3 Houston Dali Li 7-9-18 Patient 3 Retake Confocal 6.nd2	3	1101154
P3 Houston Dali Li 7-9-18 Patient 3 Retake Confocal 6.nd2	4	139039
P3 Houston Dali Li 7-9-18 Patient 3 Retake Confocal 6.nd2	5	231337
P3 Houston Dali Li 7-9-18 Patient 3 Retake Confocal 6.nd2	6	631293
P3 Houston Dali Li 7-9-18 Patient 3 Retake Confocal 6.nd2	7	367725
P3 Houston Dali Li 7-9-18 Patient 3 Retake Confocal 6.nd2	8	351217
P3 Houston Dali Li 7-9-18 Patient 3 Retake Confocal 6.nd2	9	253842
P3 Houston Dali Li 7-9-18 Patient 3 Retake Confocal 6.nd2	10	132861
P3 Houston Dali Li 7-9-18 Patient 3 Retake Confocal 6.nd2	11	267561
P3 Houston Dali Li 7-9-18 Patient 3 Retake Confocal 6.nd2	12	61414
P3 Houston Dali Li 7-9-18 Patient 3 Retake Confocal 6.nd2	13	103381
P3 Houston Dali Li 7-9-18 Patient 3 Retake Confocal 6.nd2	14	505279
P3 Houston Dali Li 7-9-18 Patient 3 Retake Confocal 6.nd2	15	98856
P3 Houston Dali Li 7-9-18 Patient 3 Retake Confocal 7.nd2	1	605611
P3 Houston Dali Li 7-9-18 Patient 3 Retake Confocal 7.nd2	2	973736
P3 Houston Dali Li 7-9-18 Patient 3 Retake Confocal 7.nd2	3	379008
P3 Houston Dali Li 7-9-18 Patient 3 Retake Confocal 7.nd2	4	249818
P3 Houston Dali Li 7-9-18 Patient 3 Retake Confocal 7.nd2	5	87075
P3 Houston Dali Li 7-9-18 Patient 3 Retake Confocal 7.nd2	6	157898
P3 Houston Dali Li 7-9-18 Patient 3 Retake Confocal 7.nd2	7	423691
P3 Houston Dali Li 7-9-18 Patient 3 Retake Confocal 7.nd2	8	60264
P4 Houston Dali Li 06-03 Patient 4 Confocal 1.nd2	1	1079120
P4 Houston Dali Li 06-03 Patient 4 Confocal 1.nd2	2	628229
P4 Houston Dali Li 06-03 Patient 4 Confocal 1.nd2	3	1495675
P4 Houston Dali Li 06-03 Patient 4 Confocal 1.nd2	4	629620
P4 Houston Dali Li 06-03 Patient 4 Confocal 1.nd2	5	1269797
P4 Houston Dali Li 06-03 Patient 4 Confocal 1.nd2	6	489464
P4 Houston Dali Li 06-03 Patient 4 Confocal 1.nd2	7	358985
P4 Houston Dali Li 06-03 Patient 4 Confocal 1.nd2	8	348096
P4 Houston Dali Li 06-03 Patient 4 Confocal 1.nd2	9	542650
P4 Houston Dali Li 06-03 Patient 4 Confocal 1.nd2	10	537061
P4 Houston Dali Li 06-03 Patient 4 Confocal 1.nd2	11	575675
P4 Houston Dali Li 06-03 Patient 4 Confocal 1.nd2	12	1231906
P4 Houston Dali Li 06-03 Patient 4 Confocal 1.nd2	13	1027358
P4 Houston Dali Li 06-03 Patient 4 Confocal 1.nd2	14	623105
P4 Houston Dali Li 06-03 Patient 4 Confocal 1.nd2	15	631453
P4 Houston Dali Li 06-03 Patient 4 Confocal 1.nd2	16	1533241
P4 Houston Dali Li 06-03 Patient 4 Confocal 1.nd2	17	352602
P4 Houston Dali Li 06-03 Patient 4 Confocal 1.nd2	18	801199
P4 Houston Dali Li 06-03 Patient 4 Confocal 1.nd2	19	566606
P4 Houston Dali Li 06-03 Patient 4 Confocal 1.nd2	20	1118960
P4 Houston Dali Li 06-03 Patient 4 Confocal 1.nd2	21	733830
P4 Houston Dali Li 06-03 Patient 4 Confocal 1.nd2	22	173663
P4 Houston Dali Li 06-03 Patient 4 Confocal 1.nd2	23	229661
P4 Houston Dali Li 06-03 Patient 4 Confocal 1.nd2	24	1325455
P4 Houston Dali Li 06-03 Patient 4 Confocal 1.nd2	25	430330
P4 Houston Dali Li 06-03 Patient 4 Confocal 1.nd2	26	1345380
P4 Houston Dali Li 06-03 Patient 4 Confocal 1.nd2	27	830207
P4 Houston Dali Li 06-03 Patient 4 Confocal 1.nd2	28	218606
P4 Houston Dali Li 06-03 Patient 4 Confocal 1.nd2	29	476913
P4 Houston Dali Li 06-03 Patient 4 Confocal 1.nd2	30	589817
P4 Houston Dali Li 06-03 Patient 4 Confocal 1.nd2	31	437059
P4 Houston Dali Li 06-03 Patient 4 Confocal 1.nd2	32	342567
P4 Houston Dali Li 06-03 Patient 4 Confocal 1.nd2	33	411272
P4 Houston Dali Li 06-03 Patient 4 Confocal 1.nd2	34	215481
P4 Houston Dali Li 06-03 Patient 4 Confocal 1.nd2	35	83633
P4 Houston Dali Li 06-03 Patient 4 Confocal 1.nd2	36	207210
P4 Houston Dali Li 06-03 Patient 4 Confocal 1.nd2	37	234453
P4 Houston Dali Li 06-03 Patient 4 Confocal 1.nd2	38	583958
P4 Houston Dali Li 06-03 Patient 4 Confocal 1.nd2	39	457109
P4 Houston Dali Li 06-03 Patient 4 Confocal 1.nd2	40	764398
P4 Houston Dali Li 06-03 Patient 4 Confocal 1.nd2	41	676192
P4 Houston Dali Li 06-03 Patient 4 Confocal 1.nd2	42	746634
P4 Houston Dali Li 06-03 Patient 4 Confocal 1.nd2	43	699981
P4 Houston Dali Li 06-03 Patient 4 Confocal 1.nd2	44	374861
P4 Houston Dali Li 06-03 Patient 4 Confocal 1.nd2	45	162841
P4 Houston Dali Li 06-03 Patient 4 Confocal 1.nd2	46	104374
P4 Houston Dali Li 06-03 Patient 4 Confocal 1.nd2	47	464034
P4 Houston Dali Li 06-03 Patient 4 Confocal 1.nd2	48	840262
P4 Houston Dali Li 06-03 Patient 4 Confocal 1.nd2	49	475858
P4 Houston Dali Li 06-03 Patient 4 Confocal 1.nd2	50	91033
P4 Houston Dali Li 06-03 Patient 4 Confocal 1.nd2	51	111398
P4 Houston Dali Li 06-03 Patient 4 Confocal 1.nd2	52	154427
P4 Houston Dali Li 06-03 Patient 4 Confocal 1.nd2	53	121286
P4 Houston Dali Li 06-03 Patient 4 Confocal 1.nd2	54	50965
P4 Houston Dali Li 06-03 Patient 4 Confocal 1.nd2	55	448789
P4 Houston Dali Li 06-03 Patient 4 Confocal 1.nd2	56	62123
P4 Houston Dali Li 06-03 Patient 4 Confocal 1.nd2	57	249892
P4 Houston Dali Li 06-03 Patient 4 Confocal 2.nd2	1	555333
P4 Houston Dali Li 06-03 Patient 4 Confocal 2.nd2	2	683612
P4 Houston Dali Li 06-03 Patient 4 Confocal 2.nd2	3	592213
P4 Houston Dali Li 06-03 Patient 4 Confocal 2.nd2	4	930910
P4 Houston Dali Li 06-03 Patient 4 Confocal 2.nd2	5	1099948
P4 Houston Dali Li 06-03 Patient 4 Confocal 2.nd2	6	815247
P4 Houston Dali Li 06-03 Patient 4 Confocal 2.nd2	7	1281966
P4 Houston Dali Li 06-03 Patient 4 Confocal 2.nd2	8	777472
P4 Houston Dali Li 06-03 Patient 4 Confocal 2.nd2	9	717964
P4 Houston Dali Li 06-03 Patient 4 Confocal 2.nd2	10	268362
P4 Houston Dali Li 06-03 Patient 4 Confocal 2.nd2	11	655032
P4 Houston Dali Li 06-03 Patient 4 Confocal 2.nd2	12	904410
P4 Houston Dali Li 06-03 Patient 4 Confocal 2.nd2	13	260295
P4 Houston Dali Li 06-03 Patient 4 Confocal 2.nd2	14	1549060
P4 Houston Dali Li 06-03 Patient 4 Confocal 2.nd2	15	890188
P4 Houston Dali Li 06-03 Patient 4 Confocal 2.nd2	16	824941
P4 Houston Dali Li 06-03 Patient 4 Confocal 2.nd2	17	449314
P4 Houston Dali Li 06-03 Patient 4 Confocal 2.nd2	18	851959
P4 Houston Dali Li 06-03 Patient 4 Confocal 2.nd2	19	414354
P4 Houston Dali Li 06-03 Patient 4 Confocal 2.nd2	20	438392
P4 Houston Dali Li 06-03 Patient 4 Confocal 2.nd2	21	214451
P4 Houston Dali Li 06-03 Patient 4 Confocal 2.nd2	22	248294
P4 Houston Dali Li 06-03 Patient 4 Confocal 2.nd2	23	362763
P4 Houston Dali Li 06-03 Patient 4 Confocal 2.nd2	24	251492
P4 Houston Dali Li 06-03 Patient 4 Confocal 2.nd2	25	348002
P4 Houston Dali Li 06-03 Patient 4 Confocal 2.nd2	26	1303349
P4 Houston Dali Li 06-03 Patient 4 Confocal 2.nd2	27	287641
P4 Houston Dali Li 06-03 Patient 4 Confocal 2.nd2	28	631349
P4 Houston Dali Li 06-03 Patient 4 Confocal 2.nd2	29	380970
P4 Houston Dali Li 06-03 Patient 4 Confocal 2.nd2	30	269594
P4 Houston Dali Li 06-03 Patient 4 Confocal 2.nd2	31	221724
P4 Houston Dali Li 06-03 Patient 4 Confocal 2.nd2	32	450978
P4 Houston Dali Li 06-03 Patient 4 Confocal 2.nd2	33	870845
P4 Houston Dali Li 06-03 Patient 4 Confocal 2.nd2	34	390850
P4 Houston Dali Li 06-03 Patient 4 Confocal 2.nd2	35	253541
P4 Houston Dali Li 06-03 Patient 4 Confocal 2.nd2	36	439064
P4 Houston Dali Li 06-03 Patient 4 Confocal 2.nd2	37	318288
P4 Houston Dali Li 06-03 Patient 4 Confocal 2.nd2	38	537036
P4 Houston Dali Li 06-03 Patient 4 Confocal 2.nd2	39	343667
P4 Houston Dali Li 06-03 Patient 4 Confocal 2.nd2	40	370780
P4 Houston Dali Li 06-03 Patient 4 Confocal 2.nd2	41	397819
P4 Houston Dali Li 06-03 Patient 4 Confocal 2.nd2	42	569711
P4 Houston Dali Li 06-03 Patient 4 Confocal 2.nd2	43	233539
P4 Houston Dali Li 06-03 Patient 4 Confocal 2.nd2	44	634454
P4 Houston Dali Li 06-03 Patient 4 Confocal 2.nd2	45	407488
P4 Houston Dali Li 06-03 Patient 4 Confocal 2.nd2	46	153276
P4 Houston Dali Li 06-03 Patient 4 Confocal 2.nd2	47	538010
P4 Houston Dali Li 06-03 Patient 4 Confocal 2.nd2	48	233049
P4 Houston Dali Li 06-03 Patient 4 Confocal 2.nd2	49	256330
P4 Houston Dali Li 06-03 Patient 4 Confocal 2.nd2	50	189023
P4 Houston Dali Li 06-03 Patient 4 Confocal 2.nd2	51	228615
P4 Houston Dali Li 06-03 Patient 4 Confocal 2.nd2	52	329997
P4 Houston Dali Li 06-03 Patient 4 Confocal 2.nd2	53	105036
P4 Houston Dali Li 06-03 Patient 4 Confocal 2.nd2	54	198355
P4 Houston Dali Li 06-03 Patient 4 Confocal 2.nd2	55	455720
P4 Houston Dali Li 06-03 Patient 4 Confocal 2.nd2	56	129098
P4 Houston Dali Li 06-03 Patient 4 Confocal 2.nd2	57	87177
P4 Houston Dali Li 06-03 Patient 4 Confocal 2.nd2	58	294022
P4 Houston Dali Li 06-03 Patient 4 Confocal 2.nd2	59	487843
P4 Houston Dali Li 06-03 Patient 4 Confocal 2.nd2	60	162321
P4 Houston Dali Li 06-03 Patient 4 Confocal 2.nd2	61	100722
P4 Houston Dali Li 06-03 Patient 4 Confocal 2.nd2	62	414130
P4 Houston Dali Li 06-03 Patient 4 Confocal 2.nd2	63	92128
P4 Houston Dali Li 06-03 Patient 4 Confocal 2.nd2	64	118223
P4 Houston Dali Li 06-03 Patient 4 Confocal 3.nd2	1	778973
P4 Houston Dali Li 06-03 Patient 4 Confocal 3.nd2	2	554021
P4 Houston Dali Li 06-03 Patient 4 Confocal 3.nd2	3	761540
P4 Houston Dali Li 06-03 Patient 4 Confocal 3.nd2	4	669800
P4 Houston Dali Li 06-03 Patient 4 Confocal 3.nd2	5	511275
P4 Houston Dali Li 06-03 Patient 4 Confocal 3.nd2	6	319016
P4 Houston Dali Li 06-03 Patient 4 Confocal 3.nd2	7	982322
P4 Houston Dali Li 06-03 Patient 4 Confocal 3.nd2	8	263384
P4 Houston Dali Li 06-03 Patient 4 Confocal 3.nd2	9	1330044
P4 Houston Dali Li 06-03 Patient 4 Confocal 3.nd2	10	372827
P4 Houston Dali Li 06-03 Patient 4 Confocal 3.nd2	11	675567
P4 Houston Dali Li 06-03 Patient 4 Confocal 3.nd2	12	501036
P4 Houston Dali Li 06-03 Patient 4 Confocal 3.nd2	13	420989
P4 Houston Dali Li 06-03 Patient 4 Confocal 3.nd2	14	782604
P4 Houston Dali Li 06-03 Patient 4 Confocal 3.nd2	15	760250
P4 Houston Dali Li 06-03 Patient 4 Confocal 3.nd2	16	901132
P4 Houston Dali Li 06-03 Patient 4 Confocal 3.nd2	17	220642
P4 Houston Dali Li 06-03 Patient 4 Confocal 3.nd2	18	857204
P4 Houston Dali Li 06-03 Patient 4 Confocal 3.nd2	19	377689
P4 Houston Dali Li 06-03 Patient 4 Confocal 3.nd2	20	337381
P4 Houston Dali Li 06-03 Patient 4 Confocal 3.nd2	21	299695
P4 Houston Dali Li 06-03 Patient 4 Confocal 3.nd2	22	562257
P4 Houston Dali Li 06-03 Patient 4 Confocal 3.nd2	23	246345
P4 Houston Dali Li 06-03 Patient 4 Confocal 3.nd2	24	898734
P4 Houston Dali Li 06-03 Patient 4 Confocal 3.nd2	25	417782
P4 Houston Dali Li 06-03 Patient 4 Confocal 3.nd2	26	937786
P4 Houston Dali Li 06-03 Patient 4 Confocal 3.nd2	27	372936
P4 Houston Dali Li 06-03 Patient 4 Confocal 3.nd2	28	476291
P4 Houston Dali Li 06-03 Patient 4 Confocal 3.nd2	29	524137
P4 Houston Dali Li 06-03 Patient 4 Confocal 3.nd2	30	271579
P4 Houston Dali Li 06-03 Patient 4 Confocal 3.nd2	31	320057
P4 Houston Dali Li 06-03 Patient 4 Confocal 3.nd2	32	1336320
P4 Houston Dali Li 06-03 Patient 4 Confocal 3.nd2	33	208023
P4 Houston Dali Li 06-03 Patient 4 Confocal 3.nd2	34	364822
P4 Houston Dali Li 06-03 Patient 4 Confocal 3.nd2	35	317637
P4 Houston Dali Li 06-03 Patient 4 Confocal 3.nd2	36	302567
P4 Houston Dali Li 06-03 Patient 4 Confocal 3.nd2	37	518218
P4 Houston Dali Li 06-03 Patient 4 Confocal 3.nd2	38	400384
P4 Houston Dali Li 06-03 Patient 4 Confocal 3.nd2	39	435679
P4 Houston Dali Li 06-03 Patient 4 Confocal 3.nd2	40	753464
P4 Houston Dali Li 06-03 Patient 4 Confocal 3.nd2	41	480874
P4 Houston Dali Li 06-03 Patient 4 Confocal 3.nd2	42	360811
P4 Houston Dali Li 06-03 Patient 4 Confocal 3.nd2	43	546337
P4 Houston Dali Li 06-03 Patient 4 Confocal 3.nd2	44	158655
P4 Houston Dali Li 06-03 Patient 4 Confocal 3.nd2	45	277291
P4 Houston Dali Li 06-03 Patient 4 Confocal 3.nd2	46	523080
P4 Houston Dali Li 06-03 Patient 4 Confocal 3.nd2	47	447346
P4 Houston Dali Li 06-03 Patient 4 Confocal 3.nd2	48	693822
P4 Houston Dali Li 06-03 Patient 4 Confocal 3.nd2	49	380450
P4 Houston Dali Li 06-03 Patient 4 Confocal 3.nd2	50	556284
P4 Houston Dali Li 06-03 Patient 4 Confocal 3.nd2	51	150186
P4 Houston Dali Li 06-03 Patient 4 Confocal 3.nd2	52	1048110
P4 Houston Dali Li 06-03 Patient 4 Confocal 3.nd2	53	379752
P4 Houston Dali Li 06-03 Patient 4 Confocal 3.nd2	54	464525
P4 Houston Dali Li 06-03 Patient 4 Confocal 3.nd2	55	161120
P4 Houston Dali Li 06-03 Patient 4 Confocal 3.nd2	56	139623
P4 Houston Dali Li 06-03 Patient 4 Confocal 3.nd2	57	88507
P4 Houston Dali Li 06-03 Patient 4 Confocal 3.nd2	58	138024
P4 Houston Dali Li 06-03 Patient 4 Confocal 3.nd2	59	99705
P4 Houston Dali Li 06-03 Patient 4 Confocal 3.nd2	60	315560
P4 Houston Dali Li 06-03 Patient 4 Confocal 3.nd2	61	120979
P4 Houston Dali Li 06-03 Patient 4 Confocal 3.nd2	62	468236
P4 Houston Dali Li 06-03 Patient 4 Confocal 4.nd2	1	1409064
P4 Houston Dali Li 06-03 Patient 4 Confocal 4.nd2	2	258379
P4 Houston Dali Li 06-03 Patient 4 Confocal 4.nd2	3	716654
P4 Houston Dali Li 06-03 Patient 4 Confocal 4.nd2	4	1093437
P4 Houston Dali Li 06-03 Patient 4 Confocal 4.nd2	5	575746
P4 Houston Dali Li 06-03 Patient 4 Confocal 4.nd2	6	1040919
P4 Houston Dali Li 06-03 Patient 4 Confocal 4.nd2	7	507430
P4 Houston Dali Li 06-03 Patient 4 Confocal 4.nd2	8	1035336
P4 Houston Dali Li 06-03 Patient 4 Confocal 4.nd2	9	455055
P4 Houston Dali Li 06-03 Patient 4 Confocal 4.nd2	10	1342571
P4 Houston Dali Li 06-03 Patient 4 Confocal 4.nd2	11	820604
P4 Houston Dali Li 06-03 Patient 4 Confocal 4.nd2	12	614587
P4 Houston Dali Li 06-03 Patient 4 Confocal 4.nd2	13	256773
P4 Houston Dali Li 06-03 Patient 4 Confocal 4.nd2	14	773851
P4 Houston Dali Li 06-03 Patient 4 Confocal 4.nd2	15	552670
P4 Houston Dali Li 06-03 Patient 4 Confocal 4.nd2	16	455775
P4 Houston Dali Li 06-03 Patient 4 Confocal 4.nd2	17	466175
P4 Houston Dali Li 06-03 Patient 4 Confocal 4.nd2	18	412002
P4 Houston Dali Li 06-03 Patient 4 Confocal 4.nd2	19	725360
P4 Houston Dali Li 06-03 Patient 4 Confocal 4.nd2	20	427205
P4 Houston Dali Li 06-03 Patient 4 Confocal 4.nd2	21	934427
P4 Houston Dali Li 06-03 Patient 4 Confocal 4.nd2	22	551761
P4 Houston Dali Li 06-03 Patient 4 Confocal 4.nd2	23	859528
P4 Houston Dali Li 06-03 Patient 4 Confocal 4.nd2	24	404382
P4 Houston Dali Li 06-03 Patient 4 Confocal 4.nd2	25	1035807
P4 Houston Dali Li 06-03 Patient 4 Confocal 4.nd2	26	732527
P4 Houston Dali Li 06-03 Patient 4 Confocal 4.nd2	27	507155
P4 Houston Dali Li 06-03 Patient 4 Confocal 4.nd2	28	1051911
P4 Houston Dali Li 06-03 Patient 4 Confocal 4.nd2	29	1077647
P4 Houston Dali Li 06-03 Patient 4 Confocal 4.nd2	30	447890
P4 Houston Dali Li 06-03 Patient 4 Confocal 4.nd2	31	639187
P4 Houston Dali Li 06-03 Patient 4 Confocal 4.nd2	32	401448
P4 Houston Dali Li 06-03 Patient 4 Confocal 4.nd2	33	131855
P4 Houston Dali Li 06-03 Patient 4 Confocal 4.nd2	34	129935
P4 Houston Dali Li 06-03 Patient 4 Confocal 4.nd2	35	121076
P4 Houston Dali Li 06-03 Patient 4 Confocal 4.nd2	36	251022
P4 Houston Dali Li 06-03 Patient 4 Confocal 4.nd2	37	901943
P4 Houston Dali Li 06-03 Patient 4 Confocal 4.nd2	38	245545
P4 Houston Dali Li 06-03 Patient 4 Confocal 4.nd2	39	614793
P4 Houston Dali Li 06-03 Patient 4 Confocal 4.nd2	40	573891
P4 Houston Dali Li 06-03 Patient 4 Confocal 4.nd2	41	232103
P4 Houston Dali Li 06-03 Patient 4 Confocal 4.nd2	42	1282155
P4 Houston Dali Li 06-03 Patient 4 Confocal 4.nd2	43	231116
P4 Houston Dali Li 06-03 Patient 4 Confocal 4.nd2	44	357539
P4 Houston Dali Li 06-03 Patient 4 Confocal 4.nd2	45	243810
P4 Houston Dali Li 06-03 Patient 4 Confocal 4.nd2	46	423449
P4 Houston Dali Li 06-03 Patient 4 Confocal 4.nd2	47	596498
P4 Houston Dali Li 06-03 Patient 4 Confocal 4.nd2	48	570360
P4 Houston Dali Li 06-03 Patient 4 Confocal 4.nd2	49	499864
P4 Houston Dali Li 06-03 Patient 4 Confocal 4.nd2	50	471322
P4 Houston Dali Li 06-03 Patient 4 Confocal 4.nd2	51	1254071
P4 Houston Dali Li 06-03 Patient 4 Confocal 4.nd2	52	219008
P4 Houston Dali Li 06-03 Patient 4 Confocal 4.nd2	53	491962
P4 Houston Dali Li 06-03 Patient 4 Confocal 4.nd2	54	515892
P4 Houston Dali Li 06-03 Patient 4 Confocal 4.nd2	55	275315
P4 Houston Dali Li 06-03 Patient 4 Confocal 4.nd2	56	132397
P4 Houston Dali Li 06-03 Patient 4 Confocal 4.nd2	57	121913
P4 Houston Dali Li 06-03 Patient 4 Confocal 4.nd2	58	787302
P4 Houston Dali Li 06-03 Patient 4 Confocal 4.nd2	59	495378
P4 Houston Dali Li 6-15-18 Patient 4 Retake Confocal 1.nd2	1	1627058
P4 Houston Dali Li 6-15-18 Patient 4 Retake Confocal 1.nd2	2	2296482
P4 Houston Dali Li 6-15-18 Patient 4 Retake Confocal 1.nd2	3	1196417
P4 Houston Dali Li 6-15-18 Patient 4 Retake Confocal 1.nd2	4	2181864
P4 Houston Dali Li 6-15-18 Patient 4 Retake Confocal 1.nd2	5	617908
P4 Houston Dali Li 6-15-18 Patient 4 Retake Confocal 1.nd2	6	1308497
P4 Houston Dali Li 6-15-18 Patient 4 Retake Confocal 1.nd2	7	366518
P4 Houston Dali Li 6-15-18 Patient 4 Retake Confocal 1.nd2	8	929264
P4 Houston Dali Li 6-15-18 Patient 4 Retake Confocal 1.nd2	9	486233
P4 Houston Dali Li 6-15-18 Patient 4 Retake Confocal 1.nd2	10	590191
P4 Houston Dali Li 6-15-18 Patient 4 Retake Confocal 1.nd2	11	272393
P4 Houston Dali Li 6-15-18 Patient 4 Retake Confocal 1.nd2	12	642919
P4 Houston Dali Li 6-15-18 Patient 4 Retake Confocal 1.nd2	13	1606567
P4 Houston Dali Li 6-15-18 Patient 4 Retake Confocal 1.nd2	14	1153786
P4 Houston Dali Li 6-15-18 Patient 4 Retake Confocal 1.nd2	15	495168
P4 Houston Dali Li 6-15-18 Patient 4 Retake Confocal 1.nd2	16	987255
P4 Houston Dali Li 6-15-18 Patient 4 Retake Confocal 1.nd2	17	738099
P4 Houston Dali Li 6-15-18 Patient 4 Retake Confocal 1.nd2	18	939539
P4 Houston Dali Li 6-15-18 Patient 4 Retake Confocal 1.nd2	19	326342
P4 Houston Dali Li 6-15-18 Patient 4 Retake Confocal 1.nd2	20	2271888
P4 Houston Dali Li 6-15-18 Patient 4 Retake Confocal 1.nd2	21	982147
P4 Houston Dali Li 6-15-18 Patient 4 Retake Confocal 1.nd2	22	3441779
P4 Houston Dali Li 6-15-18 Patient 4 Retake Confocal 1.nd2	23	845290
P4 Houston Dali Li 6-15-18 Patient 4 Retake Confocal 1.nd2	24	1352849
P4 Houston Dali Li 6-15-18 Patient 4 Retake Confocal 1.nd2	25	3267759
P4 Houston Dali Li 6-15-18 Patient 4 Retake Confocal 1.nd2	26	794094
P4 Houston Dali Li 6-15-18 Patient 4 Retake Confocal 1.nd2	27	530542
P4 Houston Dali Li 6-15-18 Patient 4 Retake Confocal 1.nd2	28	191385
P4 Houston Dali Li 6-15-18 Patient 4 Retake Confocal 1.nd2	29	2171157
P4 Houston Dali Li 6-15-18 Patient 4 Retake Confocal 1.nd2	30	266683
P4 Houston Dali Li 6-15-18 Patient 4 Retake Confocal 1.nd2	31	1376290
P4 Houston Dali Li 6-15-18 Patient 4 Retake Confocal 1.nd2	32	750300
P4 Houston Dali Li 6-15-18 Patient 4 Retake Confocal 1.nd2	33	641767
P4 Houston Dali Li 6-15-18 Patient 4 Retake Confocal 1.nd2	34	899405
P4 Houston Dali Li 6-15-18 Patient 4 Retake Confocal 1.nd2	35	590804
P4 Houston Dali Li 6-15-18 Patient 4 Retake Confocal 1.nd2	36	143983
P4 Houston Dali Li 6-15-18 Patient 4 Retake Confocal 1.nd2	37	168957
P4 Houston Dali Li 6-15-18 Patient 4 Retake Confocal 1.nd2	38	408103
P4 Houston Dali Li 6-15-18 Patient 4 Retake Confocal 1.nd2	39	205560
P4 Houston Dali Li 6-15-18 Patient 4 Retake Confocal 1.nd2	40	878506
P4 Houston Dali Li 6-15-18 Patient 4 Retake Confocal 1.nd2	41	274383
P4 Houston Dali Li 6-15-18 Patient 4 Retake Confocal 1.nd2	42	308166
P4 Houston Dali Li 6-15-18 Patient 4 Retake Confocal 1.nd2	43	95044
P4 Houston Dali Li 6-15-18 Patient 4 Retake Confocal 1.nd2	44	322862
P4 Houston Dali Li 6-15-18 Patient 4 Retake Confocal 1.nd2	45	462436
P4 Houston Dali Li 6-15-18 Patient 4 Retake Confocal 2.nd2	1	395653
P4 Houston Dali Li 6-15-18 Patient 4 Retake Confocal 2.nd2	2	349749
P4 Houston Dali Li 6-15-18 Patient 4 Retake Confocal 2.nd2	3	550046
P4 Houston Dali Li 6-15-18 Patient 4 Retake Confocal 2.nd2	4	340143
P4 Houston Dali Li 6-15-18 Patient 4 Retake Confocal 2.nd2	5	512204
P4 Houston Dali Li 6-15-18 Patient 4 Retake Confocal 2.nd2	6	285768
P4 Houston Dali Li 6-15-18 Patient 4 Retake Confocal 2.nd2	7	339511
P4 Houston Dali Li 6-15-18 Patient 4 Retake Confocal 2.nd2	8	569187
P4 Houston Dali Li 6-15-18 Patient 4 Retake Confocal 2.nd2	9	308393
P4 Houston Dali Li 6-15-18 Patient 4 Retake Confocal 2.nd2	10	1768296
P4 Houston Dali Li 6-15-18 Patient 4 Retake Confocal 2.nd2	11	311532
P4 Houston Dali Li 6-15-18 Patient 4 Retake Confocal 2.nd2	12	925274
P4 Houston Dali Li 6-15-18 Patient 4 Retake Confocal 2.nd2	13	531612
P4 Houston Dali Li 6-15-18 Patient 4 Retake Confocal 2.nd2	14	835174
P4 Houston Dali Li 6-15-18 Patient 4 Retake Confocal 2.nd2	15	426068
P4 Houston Dali Li 6-15-18 Patient 4 Retake Confocal 2.nd2	16	414633
P4 Houston Dali Li 6-15-18 Patient 4 Retake Confocal 2.nd2	17	615247
P4 Houston Dali Li 6-15-18 Patient 4 Retake Confocal 2.nd2	18	981559
P4 Houston Dali Li 6-15-18 Patient 4 Retake Confocal 2.nd2	19	141250
P4 Houston Dali Li 6-15-18 Patient 4 Retake Confocal 2.nd2	20	1120525
P4 Houston Dali Li 6-15-18 Patient 4 Retake Confocal 2.nd2	21	399534
P4 Houston Dali Li 6-15-18 Patient 4 Retake Confocal 2.nd2	22	344184
P4 Houston Dali Li 6-15-18 Patient 4 Retake Confocal 2.nd2	23	242154
P4 Houston Dali Li 6-15-18 Patient 4 Retake Confocal 2.nd2	24	227751
P4 Houston Dali Li 6-15-18 Patient 4 Retake Confocal 2.nd2	25	456451
P4 Houston Dali Li 6-15-18 Patient 4 Retake Confocal 2.nd2	26	1197785
P4 Houston Dali Li 6-15-18 Patient 4 Retake Confocal 2.nd2	27	495727
P4 Houston Dali Li 6-15-18 Patient 4 Retake Confocal 2.nd2	28	783307
P4 Houston Dali Li 6-15-18 Patient 4 Retake Confocal 2.nd2	29	347510
P4 Houston Dali Li 6-15-18 Patient 4 Retake Confocal 2.nd2	30	437134
P4 Houston Dali Li 6-15-18 Patient 4 Retake Confocal 2.nd2	31	225922
P4 Houston Dali Li 6-15-18 Patient 4 Retake Confocal 2.nd2	32	341712
P4 Houston Dali Li 6-15-18 Patient 4 Retake Confocal 2.nd2	33	1394286
P4 Houston Dali Li 6-15-18 Patient 4 Retake Confocal 2.nd2	34	444155
P4 Houston Dali Li 6-15-18 Patient 4 Retake Confocal 2.nd2	35	357217
P4 Houston Dali Li 6-15-18 Patient 4 Retake Confocal 2.nd2	36	212914
P4 Houston Dali Li 6-15-18 Patient 4 Retake Confocal 2.nd2	37	1142887
P4 Houston Dali Li 6-15-18 Patient 4 Retake Confocal 2.nd2	38	222419
P4 Houston Dali Li 6-15-18 Patient 4 Retake Confocal 2.nd2	39	677423
P4 Houston Dali Li 6-15-18 Patient 4 Retake Confocal 2.nd2	40	465383
P4 Houston Dali Li 6-15-18 Patient 4 Retake Confocal 2.nd2	41	263597
P4 Houston Dali Li 6-15-18 Patient 4 Retake Confocal 2.nd2	42	664407
P4 Houston Dali Li 6-15-18 Patient 4 Retake Confocal 2.nd2	43	398470
P4 Houston Dali Li 6-15-18 Patient 4 Retake Confocal 2.nd2	44	410795
P4 Houston Dali Li 6-15-18 Patient 4 Retake Confocal 2.nd2	45	212886
P4 Houston Dali Li 6-15-18 Patient 4 Retake Confocal 2.nd2	46	332010
P4 Houston Dali Li 6-15-18 Patient 4 Retake Confocal 2.nd2	47	1000920
P4 Houston Dali Li 6-15-18 Patient 4 Retake Confocal 2.nd2	48	269463
P4 Houston Dali Li 6-15-18 Patient 4 Retake Confocal 2.nd2	49	242650
P4 Houston Dali Li 6-15-18 Patient 4 Retake Confocal 2.nd2	50	442607
P4 Houston Dali Li 6-15-18 Patient 4 Retake Confocal 2.nd2	51	424979
P4 Houston Dali Li 6-15-18 Patient 4 Retake Confocal 2.nd2	52	288804
P4 Houston Dali Li 6-15-18 Patient 4 Retake Confocal 2.nd2	53	399756
P4 Houston Dali Li 6-15-18 Patient 4 Retake Confocal 2.nd2	54	582773
P4 Houston Dali Li 6-15-18 Patient 4 Retake Confocal 2.nd2	55	516261
P4 Houston Dali Li 6-15-18 Patient 4 Retake Confocal 2.nd2	56	567783
P4 Houston Dali Li 6-15-18 Patient 4 Retake Confocal 2.nd2	57	509279
P4 Houston Dali Li 6-15-18 Patient 4 Retake Confocal 2.nd2	58	469110
P4 Houston Dali Li 6-15-18 Patient 4 Retake Confocal 2.nd2	59	498141
P4 Houston Dali Li 6-15-18 Patient 4 Retake Confocal 2.nd2	60	209157
P4 Houston Dali Li 6-15-18 Patient 4 Retake Confocal 2.nd2	61	1850525
P4 Houston Dali Li 6-15-18 Patient 4 Retake Confocal 2.nd2	62	1234345
P4 Houston Dali Li 6-15-18 Patient 4 Retake Confocal 2.nd2	63	225515
P4 Houston Dali Li 6-15-18 Patient 4 Retake Confocal 2.nd2	64	91791
P4 Houston Dali Li 6-15-18 Patient 4 Retake Confocal 2.nd2	65	188711
P4 Houston Dali Li 6-15-18 Patient 4 Retake Confocal 2.nd2	66	270646
P4 Houston Dali Li 6-15-18 Patient 4 Retake Confocal 2.nd2	67	330303
P4 Houston Dali Li 6-15-18 Patient 4 Retake Confocal 2.nd2	68	486903
P4 Houston Dali Li 6-15-18 Patient 4 Retake Confocal 2.nd2	69	317096
P4 Houston Dali Li 6-15-18 Patient 4 Retake Confocal 2.nd2	70	479149
P4 Houston Dali Li 6-15-18 Patient 4 Retake Confocal 2.nd2	71	131295
P4 Houston Dali Li 6-15-18 Patient 4 Retake Confocal 2.nd2	72	206775
P4 Houston Dali Li 6-15-18 Patient 4 Retake Confocal 2.nd2	73	149737
P4 Houston Dali Li 6-15-18 Patient 4 Retake Confocal 2.nd2	74	253965
P4 Houston Dali Li 6-15-18 Patient 4 Retake Confocal 2.nd2	75	740269
P4 Houston Dali Li 6-15-18 Patient 4 Retake Confocal 2.nd2	76	211417
P4 Houston Dali Li 6-15-18 Patient 4 Retake Confocal 3.nd2	1	690078
P4 Houston Dali Li 6-15-18 Patient 4 Retake Confocal 3.nd2	2	412571
P4 Houston Dali Li 6-15-18 Patient 4 Retake Confocal 3.nd2	3	420554
P4 Houston Dali Li 6-15-18 Patient 4 Retake Confocal 3.nd2	4	373329
P4 Houston Dali Li 6-15-18 Patient 4 Retake Confocal 3.nd2	5	245668
P4 Houston Dali Li 6-15-18 Patient 4 Retake Confocal 3.nd2	6	409477
P4 Houston Dali Li 6-15-18 Patient 4 Retake Confocal 3.nd2	7	449102
P4 Houston Dali Li 6-15-18 Patient 4 Retake Confocal 3.nd2	8	212265
P4 Houston Dali Li 6-15-18 Patient 4 Retake Confocal 3.nd2	9	797424
P4 Houston Dali Li 6-15-18 Patient 4 Retake Confocal 3.nd2	10	557926
P4 Houston Dali Li 6-15-18 Patient 4 Retake Confocal 3.nd2	11	340231
P4 Houston Dali Li 6-15-18 Patient 4 Retake Confocal 3.nd2	12	1613329
P4 Houston Dali Li 6-15-18 Patient 4 Retake Confocal 3.nd2	13	1619040
P4 Houston Dali Li 6-15-18 Patient 4 Retake Confocal 3.nd2	14	222159
P4 Houston Dali Li 6-15-18 Patient 4 Retake Confocal 3.nd2	15	448427
P4 Houston Dali Li 6-15-18 Patient 4 Retake Confocal 3.nd2	16	378275
P4 Houston Dali Li 6-15-18 Patient 4 Retake Confocal 3.nd2	17	1250664
P4 Houston Dali Li 6-15-18 Patient 4 Retake Confocal 3.nd2	18	1469961
P4 Houston Dali Li 6-15-18 Patient 4 Retake Confocal 3.nd2	19	232253
P4 Houston Dali Li 6-15-18 Patient 4 Retake Confocal 3.nd2	20	789422
P4 Houston Dali Li 6-15-18 Patient 4 Retake Confocal 3.nd2	21	586157
P4 Houston Dali Li 6-15-18 Patient 4 Retake Confocal 3.nd2	22	325036
P4 Houston Dali Li 6-15-18 Patient 4 Retake Confocal 3.nd2	23	497673
P4 Houston Dali Li 6-15-18 Patient 4 Retake Confocal 3.nd2	24	496519
P4 Houston Dali Li 6-15-18 Patient 4 Retake Confocal 3.nd2	25	190232
P4 Houston Dali Li 6-15-18 Patient 4 Retake Confocal 3.nd2	26	652727
P4 Houston Dali Li 6-15-18 Patient 4 Retake Confocal 3.nd2	27	145844
P4 Houston Dali Li 6-15-18 Patient 4 Retake Confocal 3.nd2	28	1142697
P4 Houston Dali Li 6-15-18 Patient 4 Retake Confocal 3.nd2	29	280244
P4 Houston Dali Li 6-15-18 Patient 4 Retake Confocal 3.nd2	30	250129
P4 Houston Dali Li 6-15-18 Patient 4 Retake Confocal 3.nd2	31	169031
P4 Houston Dali Li 6-15-18 Patient 4 Retake Confocal 3.nd2	32	480382
P4 Houston Dali Li 6-15-18 Patient 4 Retake Confocal 3.nd2	33	575303
P4 Houston Dali Li 6-15-18 Patient 4 Retake Confocal 3.nd2	34	971707
P4 Houston Dali Li 6-15-18 Patient 4 Retake Confocal 3.nd2	35	227992
P4 Houston Dali Li 6-15-18 Patient 4 Retake Confocal 3.nd2	36	558759
P4 Houston Dali Li 6-15-18 Patient 4 Retake Confocal 3.nd2	37	989415
P4 Houston Dali Li 6-15-18 Patient 4 Retake Confocal 3.nd2	38	343375
P4 Houston Dali Li 6-15-18 Patient 4 Retake Confocal 3.nd2	39	307095
P4 Houston Dali Li 6-15-18 Patient 4 Retake Confocal 3.nd2	40	920218
P4 Houston Dali Li 6-15-18 Patient 4 Retake Confocal 3.nd2	41	1682383
P4 Houston Dali Li 6-15-18 Patient 4 Retake Confocal 3.nd2	42	766876
P4 Houston Dali Li 6-15-18 Patient 4 Retake Confocal 3.nd2	43	532032
P4 Houston Dali Li 6-15-18 Patient 4 Retake Confocal 3.nd2	44	831390
P4 Houston Dali Li 6-15-18 Patient 4 Retake Confocal 3.nd2	45	196854
P4 Houston Dali Li 6-15-18 Patient 4 Retake Confocal 3.nd2	46	534971
P4 Houston Dali Li 6-15-18 Patient 4 Retake Confocal 3.nd2	47	223795
P4 Houston Dali Li 6-15-18 Patient 4 Retake Confocal 3.nd2	48	507704
P4 Houston Dali Li 6-15-18 Patient 4 Retake Confocal 3.nd2	49	802152
P4 Houston Dali Li 6-15-18 Patient 4 Retake Confocal 3.nd2	50	521148
P4 Houston Dali Li 6-15-18 Patient 4 Retake Confocal 3.nd2	51	223098
P4 Houston Dali Li 6-15-18 Patient 4 Retake Confocal 3.nd2	52	379204
P4 Houston Dali Li 6-15-18 Patient 4 Retake Confocal 3.nd2	53	723740
P4 Houston Dali Li 6-15-18 Patient 4 Retake Confocal 3.nd2	54	332590
P4 Houston Dali Li 6-15-18 Patient 4 Retake Confocal 3.nd2	55	1182203
P4 Houston Dali Li 6-15-18 Patient 4 Retake Confocal 3.nd2	56	566881
P4 Houston Dali Li 6-15-18 Patient 4 Retake Confocal 3.nd2	57	439311
P4 Houston Dali Li 6-15-18 Patient 4 Retake Confocal 3.nd2	58	762392
P4 Houston Dali Li 6-15-18 Patient 4 Retake Confocal 3.nd2	59	397574
P4 Houston Dali Li 6-15-18 Patient 4 Retake Confocal 3.nd2	60	755601
P4 Houston Dali Li 6-15-18 Patient 4 Retake Confocal 3.nd2	61	273761
P4 Houston Dali Li 6-15-18 Patient 4 Retake Confocal 3.nd2	62	280958
P4 Houston Dali Li 6-15-18 Patient 4 Retake Confocal 3.nd2	63	397351
P4 Houston Dali Li 6-15-18 Patient 4 Retake Confocal 3.nd2	64	608524
P4 Houston Dali Li 6-15-18 Patient 4 Retake Confocal 3.nd2	65	2150416
P4 Houston Dali Li 6-15-18 Patient 4 Retake Confocal 3.nd2	66	498825
P4 Houston Dali Li 6-15-18 Patient 4 Retake Confocal 3.nd2	67	111182
P4 Houston Dali Li 6-15-18 Patient 4 Retake Confocal 3.nd2	68	196046
P4 Houston Dali Li 6-15-18 Patient 4 Retake Confocal 3.nd2	69	373470
P4 Houston Dali Li 6-15-18 Patient 4 Retake Confocal 3.nd2	70	885287
P4 Houston Dali Li 6-15-18 Patient 4 Retake Confocal 3.nd2	71	255732
P4 Houston Dali Li 6-15-18 Patient 4 Retake Confocal 3.nd2	72	244027
P4 Houston Dali Li 6-15-18 Patient 4 Retake Confocal 3.nd2	73	171995
P4 Houston Dali Li 6-15-18 Patient 4 Retake Confocal 3.nd2	74	422266
P4 Houston Dali Li 6-15-18 Patient 4 Retake Confocal 3.nd2	75	1315418
P4 Houston Dali Li 6-15-18 Patient 4 Retake Confocal 3.nd2	76	290032
P4 Houston Dali Li 6-15-18 Patient 4 Retake Confocal 3.nd2	77	567436
P4 Houston Dali Li 6-15-18 Patient 4 Retake Confocal 3.nd2	78	609855
P4 Houston Dali Li 6-15-18 Patient 4 Retake Confocal 3.nd2	79	317070
P4 Houston Dali Li 6-15-18 Patient 4 Retake Confocal 3.nd2	80	247151
P4 Houston Dali Li 6-15-18 Patient 4 Retake Confocal 3.nd2	81	978450
P4 Houston Dali Li 6-15-18 Patient 4 Retake Confocal 3.nd2	82	1633091
P4 Houston Dali Li 6-15-18 Patient 4 Retake Confocal 3.nd2	83	193275
P4 Houston Dali Li 6-15-18 Patient 4 Retake Confocal 3.nd2	84	201166
P4 Houston Dali Li 6-15-18 Patient 4 Retake Confocal 3.nd2	85	405194
P4 Houston Dali Li 6-15-18 Patient 4 Retake Confocal 3.nd2	86	571900
P4 Houston Dali Li 6-15-18 Patient 4 Retake Confocal 3.nd2	87	625377
P4 Houston Dali Li 6-15-18 Patient 4 Retake Confocal 3.nd2	88	129574
P4 Houston Dali Li 6-15-18 Patient 4 Retake Confocal 3.nd2	89	109227
P4 Houston Dali Li 6-15-18 Patient 4 Retake Confocal 3.nd2	90	368980
P4 Houston Dali Li 6-15-18 Patient 4 Retake Confocal 3.nd2	91	1195546
P4 Houston Dali Li 6-15-18 Patient 4 Retake Confocal 3.nd2	92	342057
P4 Houston Dali Li 6-15-18 Patient 4 Retake Confocal 3.nd2	93	101463
P4 Houston Dali Li 6-15-18 Patient 4 Retake Confocal 3.nd2	94	623981
P4 Houston Dali Li 6-15-18 Patient 4 Retake Confocal 3.nd2	95	352180
P4 Houston Dali Li 6-15-18 Patient 4 Retake Confocal 3.nd2	96	134177
P4 Houston Dali Li 6-15-18 Patient 4 Retake Confocal 3.nd2	97	151726
P4 Houston Dali Li 6-15-18 Patient 4 Retake Confocal 3.nd2	98	144528
P4 Houston Dali Li 6-15-18 Patient 4 Retake Confocal 3.nd2	99	130568
P4 Houston Dali Li 6-15-18 Patient 4 Retake Confocal 3.nd2	100	266213
P4 Houston Dali Li 6-15-18 Patient 4 Retake Confocal 3.nd2	101	567222
P4 Houston Dali Li 6-15-18 Patient 4 Retake Confocal 3.nd2	102	109383
P4 Houston Dali Li 6-15-18 Patient 4 Retake Confocal 3.nd2	103	115456
P4 Houston Dali Li 6-15-18 Patient 4 Retake Confocal 3.nd2	104	292312
P4 Houston Dali Li 6-15-18 Patient 4 Retake Confocal 4.nd2	1	970947
[truncated: 1,936 more rows]

## Sheet: Fig 8C
nd2 file	cell number	channel1-Perforin
P3 Houston Dali Li 06-03 Patient 3 Confocal 1.nd2	1	2753871
P3 Houston Dali Li 06-03 Patient 3 Confocal 1.nd2	2	1153062
P3 Houston Dali Li 06-03 Patient 3 Confocal 1.nd2	3	2421684
P3 Houston Dali Li 06-03 Patient 3 Confocal 1.nd2	4	1468630
P3 Houston Dali Li 06-03 Patient 3 Confocal 1.nd2	5	3223503
P3 Houston Dali Li 06-03 Patient 3 Confocal 1.nd2	6	974131
P3 Houston Dali Li 06-03 Patient 3 Confocal 1.nd2	7	782032
P3 Houston Dali Li 06-03 Patient 3 Confocal 1.nd2	8	1522689
P3 Houston Dali Li 06-03 Patient 3 Confocal 1.nd2	9	1522047
P3 Houston Dali Li 06-03 Patient 3 Confocal 1.nd2	10	2227452
P3 Houston Dali Li 06-03 Patient 3 Confocal 1.nd2	11	1337841
P3 Houston Dali Li 06-03 Patient 3 Confocal 1.nd2	12	3691409
P3 Houston Dali Li 06-03 Patient 3 Confocal 1.nd2	13	1180062
P3 Houston Dali Li 06-03 Patient 3 Confocal 1.nd2	14	1485537
P3 Houston Dali Li 06-03 Patient 3 Confocal 1.nd2	15	1617861
P3 Houston Dali Li 06-03 Patient 3 Confocal 1.nd2	16	1141327
P3 Houston Dali Li 06-03 Patient 3 Confocal 1.nd2	17	2178659
P3 Houston Dali Li 06-03 Patient 3 Confocal 1.nd2	18	1221163
P3 Houston Dali Li 06-03 Patient 3 Confocal 1.nd2	19	932756
P3 Houston Dali Li 06-03 Patient 3 Confocal 1.nd2	20	2082292
P3 Houston Dali Li 06-03 Patient 3 Confocal 1.nd2	21	3290882
P3 Houston Dali Li 06-03 Patient 3 Confocal 1.nd2	22	1969568
P3 Houston Dali Li 06-03 Patient 3 Confocal 1.nd2	23	648350
P3 Houston Dali Li 06-03 Patient 3 Confocal 1.nd2	24	1181384
P3 Houston Dali Li 06-03 Patient 3 Confocal 1.nd2	25	1484746
P3 Houston Dali Li 06-03 Patient 3 Confocal 1.nd2	26	823353
P3 Houston Dali Li 06-03 Patient 3 Confocal 1.nd2	27	1504985
P3 Houston Dali Li 06-03 Patient 3 Confocal 1.nd2	28	305823
P3 Houston Dali Li 06-03 Patient 3 Confocal 1.nd2	29	1171219
P3 Houston Dali Li 06-03 Patient 3 Confocal 1.nd2	30	625618
P3 Houston Dali Li 06-03 Patient 3 Confocal 1.nd2	31	1749014
P3 Houston Dali Li 06-03 Patient 3 Confocal 1.nd2	32	1037195
P3 Houston Dali Li 06-03 Patient 3 Confocal 1.nd2	33	3023291
P3 Houston Dali Li 06-03 Patient 3 Confocal 1.nd2	34	1204694
P3 Houston Dali Li 06-03 Patient 3 Confocal 1.nd2	35	1128328
P3 Houston Dali Li 06-03 Patient 3 Confocal 1.nd2	36	1090500
P3 Houston Dali Li 06-03 Patient 3 Confocal 1.nd2	37	531258
P3 Houston Dali Li 06-03 Patient 3 Confocal 1.nd2	38	1400660
P3 Houston Dali Li 06-03 Patient 3 Confocal 1.nd2	39	1947054
P3 Houston Dali Li 06-03 Patient 3 Confocal 1.nd2	40	604547
P3 Houston Dali Li 06-03 Patient 3 Confocal 1.nd2	41	2947173
P3 Houston Dali Li 06-03 Patient 3 Confocal 1.nd2	42	507076
P3 Houston Dali Li 06-03 Patient 3 Confocal 1.nd2	43	1012349
P3 Houston Dali Li 06-03 Patient 3 Confocal 1.nd2	44	553906
P3 Houston Dali Li 06-03 Patient 3 Confocal 1.nd2	45	492035
P3 Houston Dali Li 06-03 Patient 3 Confocal 1.nd2	46	2027890
P3 Houston Dali Li 06-03 Patient 3 Confocal 1.nd2	47	681341
P3 Houston Dali Li 06-03 Patient 3 Confocal 1.nd2	48	877649
P3 Houston Dali Li 06-03 Patient 3 Confocal 1.nd2	49	714726
P3 Houston Dali Li 06-03 Patient 3 Confocal 1.nd2	50	322899
P3 Houston Dali Li 06-03 Patient 3 Confocal 1.nd2	51	415385
P3 Houston Dali Li 06-03 Patient 3 Confocal 1.nd2	52	1278861
P3 Houston Dali Li 06-03 Patient 3 Confocal 1.nd2	53	278282
P3 Houston Dali Li 06-03 Patient 3 Confocal 1.nd2	54	681610
P3 Houston Dali Li 06-03 Patient 3 Confocal 1.nd2	55	896851
P3 Houston Dali Li 06-03 Patient 3 Confocal 1.nd2	56	127696
P3 Houston Dali Li 06-03 Patient 3 Confocal 1.nd2	57	114127
P3 Houston Dali Li 06-03 Patient 3 Confocal 1.nd2	58	182394
P3 Houston Dali Li 06-03 Patient 3 Confocal 1.nd2	59	252847
P3 Houston Dali Li 06-03 Patient 3 Confocal 2.nd2	1	1979910
P3 Houston Dali Li 06-03 Patient 3 Confocal 2.nd2	2	1053437
P3 Houston Dali Li 06-03 Patient 3 Confocal 2.nd2	3	1886100
P3 Houston Dali Li 06-03 Patient 3 Confocal 2.nd2	4	1058367
P3 Houston Dali Li 06-03 Patient 3 Confocal 2.nd2	5	1237716
P3 Houston Dali Li 06-03 Patient 3 Confocal 2.nd2	6	1031392
P3 Houston Dali Li 06-03 Patient 3 Confocal 2.nd2	7	1789898
P3 Houston Dali Li 06-03 Patient 3 Confocal 2.nd2	8	2528751
P3 Houston Dali Li 06-03 Patient 3 Confocal 2.nd2	9	847679
P3 Houston Dali Li 06-03 Patient 3 Confocal 2.nd2	10	1131091
P3 Houston Dali Li 06-03 Patient 3 Confocal 2.nd2	11	1462362
P3 Houston Dali Li 06-03 Patient 3 Confocal 2.nd2	12	1654094
P3 Houston Dali Li 06-03 Patient 3 Confocal 2.nd2	13	2917666
P3 Houston Dali Li 06-03 Patient 3 Confocal 2.nd2	14	2898794
P3 Houston Dali Li 06-03 Patient 3 Confocal 2.nd2	15	664119
P3 Houston Dali Li 06-03 Patient 3 Confocal 2.nd2	16	1170778
P3 Houston Dali Li 06-03 Patient 3 Confocal 2.nd2	17	1288459
P3 Houston Dali Li 06-03 Patient 3 Confocal 2.nd2	18	1392806
P3 Houston Dali Li 06-03 Patient 3 Confocal 2.nd2	19	2798710
P3 Houston Dali Li 06-03 Patient 3 Confocal 2.nd2	20	857407
P3 Houston Dali Li 06-03 Patient 3 Confocal 2.nd2	21	963802
P3 Houston Dali Li 06-03 Patient 3 Confocal 2.nd2	22	3939799
P3 Houston Dali Li 06-03 Patient 3 Confocal 2.nd2	23	1292382
P3 Houston Dali Li 06-03 Patient 3 Confocal 2.nd2	24	1770931
P3 Houston Dali Li 06-03 Patient 3 Confocal 2.nd2	25	1372156
P3 Houston Dali Li 06-03 Patient 3 Confocal 2.nd2	26	1061385
P3 Houston Dali Li 06-03 Patient 3 Confocal 2.nd2	27	292088
P3 Houston Dali Li 06-03 Patient 3 Confocal 2.nd2	28	1069088
P3 Houston Dali Li 06-03 Patient 3 Confocal 2.nd2	29	753711
P3 Houston Dali Li 06-03 Patient 3 Confocal 2.nd2	30	1126827
P3 Houston Dali Li 06-03 Patient 3 Confocal 2.nd2	31	1494997
P3 Houston Dali Li 06-03 Patient 3 Confocal 2.nd2	32	1338002
P3 Houston Dali Li 06-03 Patient 3 Confocal 2.nd2	33	1748623
P3 Houston Dali Li 06-03 Patient 3 Confocal 2.nd2	34	4936488
P3 Houston Dali Li 06-03 Patient 3 Confocal 2.nd2	35	685105
P3 Houston Dali Li 06-03 Patient 3 Confocal 2.nd2	36	2319975
P3 Houston Dali Li 06-03 Patient 3 Confocal 2.nd2	37	1973514
P3 Houston Dali Li 06-03 Patient 3 Confocal 2.nd2	38	874041
P3 Houston Dali Li 06-03 Patient 3 Confocal 2.nd2	39	322557
P3 Houston Dali Li 06-03 Patient 3 Confocal 2.nd2	40	582066
P3 Houston Dali Li 06-03 Patient 3 Confocal 2.nd2	41	783434
P3 Houston Dali Li 06-03 Patient 3 Confocal 2.nd2	42	370940
P3 Houston Dali Li 06-03 Patient 3 Confocal 2.nd2	43	504938
P3 Houston Dali Li 06-03 Patient 3 Confocal 2.nd2	44	1018140
P3 Houston Dali Li 06-03 Patient 3 Confocal 2.nd2	45	637604
P3 Houston Dali Li 06-03 Patient 3 Confocal 2.nd2	46	676832
P3 Houston Dali Li 06-03 Patient 3 Confocal 2.nd2	47	479880
P3 Houston Dali Li 06-03 Patient 3 Confocal 2.nd2	48	544590
P3 Houston Dali Li 06-03 Patient 3 Confocal 2.nd2	49	355450
P3 Houston Dali Li 06-03 Patient 3 Confocal 2.nd2	50	332542
P3 Houston Dali Li 06-03 Patient 3 Confocal 2.nd2	51	465981
P3 Houston Dali Li 06-03 Patient 3 Confocal 2.nd2	52	213723
P3 Houston Dali Li 06-03 Patient 3 Confocal 3.nd2	1	1743719
P3 Houston Dali Li 06-03 Patient 3 Confocal 3.nd2	2	813955
P3 Houston Dali Li 06-03 Patient 3 Confocal 3.nd2	3	2830588
P3 Houston Dali Li 06-03 Patient 3 Confocal 3.nd2	4	1767155
P3 Houston Dali Li 06-03 Patient 3 Confocal 3.nd2	5	2305859
P3 Houston Dali Li 06-03 Patient 3 Confocal 3.nd2	6	1890843
P3 Houston Dali Li 06-03 Patient 3 Confocal 3.nd2	7	1384964
P3 Houston Dali Li 06-03 Patient 3 Confocal 3.nd2	8	1777950
P3 Houston Dali Li 06-03 Patient 3 Confocal 3.nd2	9	1717932
P3 Houston Dali Li 06-03 Patient 3 Confocal 3.nd2	10	1287959
P3 Houston Dali Li 06-03 Patient 3 Confocal 3.nd2	11	1202147
P3 Houston Dali Li 06-03 Patient 3 Confocal 3.nd2	12	1650027
P3 Houston Dali Li 06-03 Patient 3 Confocal 3.nd2	13	1677298
P3 Houston Dali Li 06-03 Patient 3 Confocal 3.nd2	14	1064126
P3 Houston Dali Li 06-03 Patient 3 Confocal 3.nd2	15	1022747
P3 Houston Dali Li 06-03 Patient 3 Confocal 3.nd2	16	850268
P3 Houston Dali Li 06-03 Patient 3 Confocal 3.nd2	17	1699062
P3 Houston Dali Li 06-03 Patient 3 Confocal 3.nd2	18	1270335
P3 Houston Dali Li 06-03 Patient 3 Confocal 3.nd2	19	2256837
P3 Houston Dali Li 06-03 Patient 3 Confocal 3.nd2	20	1347588
P3 Houston Dali Li 06-03 Patient 3 Confocal 3.nd2	21	1381496
P3 Houston Dali Li 06-03 Patient 3 Confocal 3.nd2	22	847455
P3 Houston Dali Li 06-03 Patient 3 Confocal 3.nd2	23	1738394
P3 Houston Dali Li 06-03 Patient 3 Confocal 3.nd2	24	977370
P3 Houston Dali Li 06-03 Patient 3 Confocal 3.nd2	25	450096
P3 Houston Dali Li 06-03 Patient 3 Confocal 3.nd2	26	3326564
P3 Houston Dali Li 06-03 Patient 3 Confocal 3.nd2	27	764375
P3 Houston Dali Li 06-03 Patient 3 Confocal 3.nd2	28	1232396
P3 Houston Dali Li 06-03 Patient 3 Confocal 3.nd2	29	3654381
P3 Houston Dali Li 06-03 Patient 3 Confocal 3.nd2	30	1317057
P3 Houston Dali Li 06-03 Patient 3 Confocal 3.nd2	31	495506
P3 Houston Dali Li 06-03 Patient 3 Confocal 3.nd2	32	1171245
P3 Houston Dali Li 06-03 Patient 3 Confocal 3.nd2	33	1334576
P3 Houston Dali Li 06-03 Patient 3 Confocal 3.nd2	34	2746232
P3 Houston Dali Li 06-03 Patient 3 Confocal 3.nd2	35	378409
P3 Houston Dali Li 06-03 Patient 3 Confocal 3.nd2	36	932984
P3 Houston Dali Li 06-03 Patient 3 Confocal 3.nd2	37	921204
P3 Houston Dali Li 06-03 Patient 3 Confocal 3.nd2	38	315772
P3 Houston Dali Li 06-03 Patient 3 Confocal 3.nd2	39	1424823
P3 Houston Dali Li 06-03 Patient 3 Confocal 3.nd2	40	951572
P3 Houston Dali Li 06-03 Patient 3 Confocal 3.nd2	41	999246
P3 Houston Dali Li 06-03 Patient 3 Confocal 3.nd2	42	1437560
P3 Houston Dali Li 06-03 Patient 3 Confocal 3.nd2	43	831417
P3 Houston Dali Li 06-03 Patient 3 Confocal 3.nd2	44	1124634
P3 Houston Dali Li 06-03 Patient 3 Confocal 3.nd2	45	953963
P3 Houston Dali Li 06-03 Patient 3 Confocal 3.nd2	46	1382299
P3 Houston Dali Li 06-03 Patient 3 Confocal 3.nd2	47	983309
P3 Houston Dali Li 06-03 Patient 3 Confocal 3.nd2	48	1276609
P3 Houston Dali Li 06-03 Patient 3 Confocal 3.nd2	49	2205157
P3 Houston Dali Li 06-03 Patient 3 Confocal 3.nd2	50	1634415
P3 Houston Dali Li 06-03 Patient 3 Confocal 3.nd2	51	887622
P3 Houston Dali Li 06-03 Patient 3 Confocal 3.nd2	52	1301838
P3 Houston Dali Li 06-03 Patient 3 Confocal 3.nd2	53	943367
P3 Houston Dali Li 06-03 Patient 3 Confocal 3.nd2	54	588941
P3 Houston Dali Li 06-03 Patient 3 Confocal 3.nd2	55	1512855
P3 Houston Dali Li 06-03 Patient 3 Confocal 3.nd2	56	844540
P3 Houston Dali Li 06-03 Patient 3 Confocal 3.nd2	57	771778
P3 Houston Dali Li 06-03 Patient 3 Confocal 3.nd2	58	483601
P3 Houston Dali Li 06-03 Patient 3 Confocal 3.nd2	59	1027484
P3 Houston Dali Li 06-03 Patient 3 Confocal 3.nd2	60	329926
P3 Houston Dali Li 06-03 Patient 3 Confocal 3.nd2	61	364478
P3 Houston Dali Li 06-03 Patient 3 Confocal 3.nd2	62	864072
P3 Houston Dali Li 06-03 Patient 3 Confocal 3.nd2	63	250559
P3 Houston Dali Li 06-03 Patient 3 Confocal 3.nd2	64	344938
P3 Houston Dali Li 06-03 Patient 3 Confocal 3.nd2	65	678523
P3 Houston Dali Li 06-03 Patient 3 Confocal 3.nd2	66	641442
P3 Houston Dali Li 06-03 Patient 3 Confocal 3.nd2	67	522022
P3 Houston Dali Li 06-03 Patient 3 Confocal 3.nd2	68	145423
P3 Houston Dali Li 06-03 Patient 3 Confocal 3.nd2	69	286094
P3 Houston Dali Li 06-03 Patient 3 Confocal 3.nd2	70	144723
P3 Houston Dali Li 06-03 Patient 3 Confocal 3.nd2	71	1529183
P3 Houston Dali Li 06-03 Patient 3 Confocal 3.nd2	72	139654
P3 Houston Dali Li 06-03 Patient 3 Confocal 4.nd2	1	1971611
P3 Houston Dali Li 06-03 Patient 3 Confocal 4.nd2	2	1007726
P3 Houston Dali Li 06-03 Patient 3 Confocal 4.nd2	3	1184268
P3 Houston Dali Li 06-03 Patient 3 Confocal 4.nd2	4	738681
P3 Houston Dali Li 06-03 Patient 3 Confocal 4.nd2	5	1881354
P3 Houston Dali Li 06-03 Patient 3 Confocal 4.nd2	6	1153907
P3 Houston Dali Li 06-03 Patient 3 Confocal 4.nd2	7	1853286
P3 Houston Dali Li 06-03 Patient 3 Confocal 4.nd2	8	1733475
P3 Houston Dali Li 06-03 Patient 3 Confocal 4.nd2	9	2519126
P3 Houston Dali Li 06-03 Patient 3 Confocal 4.nd2	10	1513125
P3 Houston Dali Li 06-03 Patient 3 Confocal 4.nd2	11	949387
P3 Houston Dali Li 06-03 Patient 3 Confocal 4.nd2	12	669130
P3 Houston Dali Li 06-03 Patient 3 Confocal 4.nd2	13	1962001
P3 Houston Dali Li 06-03 Patient 3 Confocal 4.nd2	14	839915
P3 Houston Dali Li 06-03 Patient 3 Confocal 4.nd2	15	1772194
P3 Houston Dali Li 06-03 Patient 3 Confocal 4.nd2	16	1591441
P3 Houston Dali Li 06-03 Patient 3 Confocal 4.nd2	17	1819547
P3 Houston Dali Li 06-03 Patient 3 Confocal 4.nd2	18	1340590
P3 Houston Dali Li 06-03 Patient 3 Confocal 4.nd2	19	1772329
P3 Houston Dali Li 06-03 Patient 3 Confocal 4.nd2	20	1131456
P3 Houston Dali Li 06-03 Patient 3 Confocal 4.nd2	21	1166494
P3 Houston Dali Li 06-03 Patient 3 Confocal 4.nd2	22	1052031
P3 Houston Dali Li 06-03 Patient 3 Confocal 4.nd2	23	1197286
P3 Houston Dali Li 06-03 Patient 3 Confocal 4.nd2	24	896388
P3 Houston Dali Li 06-03 Patient 3 Confocal 4.nd2	25	664930
P3 Houston Dali Li 06-03 Patient 3 Confocal 4.nd2	26	893987
P3 Houston Dali Li 06-03 Patient 3 Confocal 4.nd2	27	657401
P3 Houston Dali Li 06-03 Patient 3 Confocal 4.nd2	28	2891307
P3 Houston Dali Li 06-03 Patient 3 Confocal 4.nd2	29	1800840
P3 Houston Dali Li 06-03 Patient 3 Confocal 4.nd2	30	796449
P3 Houston Dali Li 06-03 Patient 3 Confocal 4.nd2	31	670014
P3 Houston Dali Li 06-03 Patient 3 Confocal 4.nd2	32	2199245
P3 Houston Dali Li 06-03 Patient 3 Confocal 4.nd2	33	1041451
P3 Houston Dali Li 06-03 Patient 3 Confocal 4.nd2	34	1088539
P3 Houston Dali Li 06-03 Patient 3 Confocal 4.nd2	35	3862861
P3 Houston Dali Li 06-03 Patient 3 Confocal 4.nd2	36	1126424
P3 Houston Dali Li 06-03 Patient 3 Confocal 4.nd2	37	1154544
P3 Houston Dali Li 06-03 Patient 3 Confocal 4.nd2	38	1233186
P3 Houston Dali Li 06-03 Patient 3 Confocal 4.nd2	39	521588
P3 Houston Dali Li 06-03 Patient 3 Confocal 4.nd2	40	1785366
P3 Houston Dali Li 06-03 Patient 3 Confocal 4.nd2	41	3008213
P3 Houston Dali Li 06-03 Patient 3 Confocal 4.nd2	42	1627005
P3 Houston Dali Li 06-03 Patient 3 Confocal 4.nd2	43	340278
P3 Houston Dali Li 06-03 Patient 3 Confocal 4.nd2	44	637013
P3 Houston Dali Li 06-03 Patient 3 Confocal 4.nd2	45	662240
P3 Houston Dali Li 06-03 Patient 3 Confocal 4.nd2	46	572162
P3 Houston Dali Li 06-03 Patient 3 Confocal 4.nd2	47	787232
P3 Houston Dali Li 06-03 Patient 3 Confocal 4.nd2	48	1184413
P3 Houston Dali Li 06-03 Patient 3 Confocal 4.nd2	49	415663
P3 Houston Dali Li 06-03 Patient 3 Confocal 4.nd2	50	249532
P3 Houston Dali Li 06-03 Patient 3 Confocal 4.nd2	51	298267
P3 Houston Dali Li 06-03 Patient 3 Confocal 4.nd2	52	159018
P3 Houston Dali Li 06-03 Patient 3 Confocal 4.nd2	53	178388
P3 Houston Dali Li 06-03 Patient 3 Confocal 4.nd2	54	215778
P3 Houston Dali Li 06-03 Patient 3 Confocal 4.nd2	55	467689
P3 Houston Dali Li 06-03 Patient 3 Confocal 4.nd2	56	386701
P3 Houston Dali Li 06-03 Patient 3 Confocal 4.nd2	57	748517
P3 Houston Dali Li 06-03 Patient 3 Confocal 4.nd2	58	427284
P3 Houston Dali Li 06-03 Patient 3 Confocal 4.nd2	59	421943
P3 Houston Dali Li 06-03 Patient 3 Confocal 4.nd2	60	198838
P3 Houston Dali Li 06-03 Patient 3 Confocal 5.nd2	1	1793966
P3 Houston Dali Li 06-03 Patient 3 Confocal 5.nd2	2	1808512
P3 Houston Dali Li 06-03 Patient 3 Confocal 5.nd2	3	2018362
P3 Houston Dali Li 06-03 Patient 3 Confocal 5.nd2	4	1198874
P3 Houston Dali Li 06-03 Patient 3 Confocal 5.nd2	5	577306
P3 Houston Dali Li 06-03 Patient 3 Confocal 5.nd2	6	2036845
P3 Houston Dali Li 06-03 Patient 3 Confocal 5.nd2	7	1048713
P3 Houston Dali Li 06-03 Patient 3 Confocal 5.nd2	8	1603617
P3 Houston Dali Li 06-03 Patient 3 Confocal 5.nd2	9	900568
P3 Houston Dali Li 06-03 Patient 3 Confocal 5.nd2	10	2413736
P3 Houston Dali Li 06-03 Patient 3 Confocal 5.nd2	11	889706
P3 Houston Dali Li 06-03 Patient 3 Confocal 5.nd2	12	528354
P3 Houston Dali Li 06-03 Patient 3 Confocal 5.nd2	13	768124
P3 Houston Dali Li 06-03 Patient 3 Confocal 5.nd2	14	873818
P3 Houston Dali Li 06-03 Patient 3 Confocal 5.nd2	15	1122031
P3 Houston Dali Li 06-03 Patient 3 Confocal 5.nd2	16	981848
P3 Houston Dali Li 06-03 Patient 3 Confocal 5.nd2	17	2008252
P3 Houston Dali Li 06-03 Patient 3 Confocal 5.nd2	18	1339272
P3 Houston Dali Li 06-03 Patient 3 Confocal 5.nd2	19	1103025
P3 Houston Dali Li 06-03 Patient 3 Confocal 5.nd2	20	988387
P3 Houston Dali Li 06-03 Patient 3 Confocal 5.nd2	21	506487
P3 Houston Dali Li 06-03 Patient 3 Confocal 5.nd2	22	828262
P3 Houston Dali Li 06-03 Patient 3 Confocal 5.nd2	23	1220606
P3 Houston Dali Li 06-03 Patient 3 Confocal 5.nd2	24	389196
P3 Houston Dali Li 06-03 Patient 3 Confocal 5.nd2	25	488096
P3 Houston Dali Li 06-03 Patient 3 Confocal 5.nd2	26	1084011
P3 Houston Dali Li 06-03 Patient 3 Confocal 5.nd2	27	827612
P3 Houston Dali Li 06-03 Patient 3 Confocal 5.nd2	28	741493
P3 Houston Dali Li 06-03 Patient 3 Confocal 5.nd2	29	856584
P3 Houston Dali Li 06-03 Patient 3 Confocal 5.nd2	30	929920
P3 Houston Dali Li 06-03 Patient 3 Confocal 5.nd2	31	1329518
P3 Houston Dali Li 06-03 Patient 3 Confocal 5.nd2	32	696073
P3 Houston Dali Li 06-03 Patient 3 Confocal 5.nd2	33	539950
P3 Houston Dali Li 06-03 Patient 3 Confocal 5.nd2	34	1497713
P3 Houston Dali Li 06-03 Patient 3 Confocal 5.nd2	35	2122493
P3 Houston Dali Li 06-03 Patient 3 Confocal 5.nd2	36	741241
P3 Houston Dali Li 06-03 Patient 3 Confocal 5.nd2	37	802216
P3 Houston Dali Li 06-03 Patient 3 Confocal 5.nd2	38	1298828
P3 Houston Dali Li 06-03 Patient 3 Confocal 5.nd2	39	242558
P3 Houston Dali Li 06-03 Patient 3 Confocal 5.nd2	40	1013771
P3 Houston Dali Li 06-03 Patient 3 Confocal 5.nd2	41	399501
P3 Houston Dali Li 06-03 Patient 3 Confocal 5.nd2	42	1428130
P3 Houston Dali Li 06-03 Patient 3 Confocal 5.nd2	43	232695
P3 Houston Dali Li 06-03 Patient 3 Confocal 5.nd2	44	966777
P3 Houston Dali Li 06-03 Patient 3 Confocal 5.nd2	45	682383
P3 Houston Dali Li 06-03 Patient 3 Confocal 5.nd2	46	443385
P3 Houston Dali Li 06-03 Patient 3 Confocal 5.nd2	47	309002
P3 Houston Dali Li 06-03 Patient 3 Confocal 5.nd2	48	1274524
P3 Houston Dali Li 06-03 Patient 3 Confocal 5.nd2	49	1182936
P3 Houston Dali Li 06-03 Patient 3 Confocal 5.nd2	50	722546
P3 Houston Dali Li 06-03 Patient 3 Confocal 5.nd2	51	490421
P3 Houston Dali Li 06-03 Patient 3 Confocal 5.nd2	52	808921
P3 Houston Dali Li 06-03 Patient 3 Confocal 5.nd2	53	314770
P3 Houston Dali Li 06-03 Patient 3 Confocal 5.nd2	54	964594
P3 Houston Dali Li 06-03 Patient 3 Confocal 5.nd2	55	575526
P3 Houston Dali Li 06-03 Patient 3 Confocal 5.nd2	56	179694
P3 Houston Dali Li 06-03 Patient 3 Confocal 5.nd2	57	741559
P3 Houston Dali Li 06-03 Patient 3 Confocal 5.nd2	58	110460
P3 Houston Dali Li 6-15-18 Patient 3 Retake Confocal 1.nd2	1	405247
P3 Houston Dali Li 6-15-18 Patient 3 Retake Confocal 1.nd2	2	264086
P3 Houston Dali Li 6-15-18 Patient 3 Retake Confocal 1.nd2	3	306725
P3 Houston Dali Li 6-15-18 Patient 3 Retake Confocal 1.nd2	4	163375
P3 Houston Dali Li 6-15-18 Patient 3 Retake Confocal 1.nd2	5	323516
P3 Houston Dali Li 6-15-18 Patient 3 Retake Confocal 1.nd2	6	303264
P3 Houston Dali Li 6-15-18 Patient 3 Retake Confocal 1.nd2	7	331078
P3 Houston Dali Li 6-15-18 Patient 3 Retake Confocal 1.nd2	8	237380
P3 Houston Dali Li 6-15-18 Patient 3 Retake Confocal 1.nd2	9	306327
P3 Houston Dali Li 6-15-18 Patient 3 Retake Confocal 1.nd2	10	306536
P3 Houston Dali Li 6-15-18 Patient 3 Retake Confocal 1.nd2	11	158555
P3 Houston Dali Li 6-15-18 Patient 3 Retake Confocal 1.nd2	12	232476
P3 Houston Dali Li 6-15-18 Patient 3 Retake Confocal 1.nd2	13	390944
P3 Houston Dali Li 6-15-18 Patient 3 Retake Confocal 1.nd2	14	247872
P3 Houston Dali Li 6-15-18 Patient 3 Retake Confocal 1.nd2	15	346380
P3 Houston Dali Li 6-15-18 Patient 3 Retake Confocal 1.nd2	16	376187
P3 Houston Dali Li 6-15-18 Patient 3 Retake Confocal 1.nd2	17	286942
P3 Houston Dali Li 6-15-18 Patient 3 Retake Confocal 1.nd2	18	344100
P3 Houston Dali Li 6-15-18 Patient 3 Retake Confocal 1.nd2	19	358316
P3 Houston Dali Li 6-15-18 Patient 3 Retake Confocal 1.nd2	20	227528
P3 Houston Dali Li 6-15-18 Patient 3 Retake Confocal 1.nd2	21	357401
P3 Houston Dali Li 6-15-18 Patient 3 Retake Confocal 1.nd2	22	273222
P3 Houston Dali Li 6-15-18 Patient 3 Retake Confocal 1.nd2	23	178938
P3 Houston Dali Li 6-15-18 Patient 3 Retake Confocal 1.nd2	24	211220
P3 Houston Dali Li 6-15-18 Patient 3 Retake Confocal 1.nd2	25	255384
P3 Houston Dali Li 6-15-18 Patient 3 Retake Confocal 1.nd2	26	423729
P3 Houston Dali Li 6-15-18 Patient 3 Retake Confocal 1.nd2	27	360324
P3 Houston Dali Li 6-15-18 Patient 3 Retake Confocal 1.nd2	28	268540
P3 Houston Dali Li 6-15-18 Patient 3 Retake Confocal 1.nd2	29	317786
P3 Houston Dali Li 6-15-18 Patient 3 Retake Confocal 1.nd2	30	210879
P3 Houston Dali Li 6-15-18 Patient 3 Retake Confocal 1.nd2	31	451016
P3 Houston Dali Li 6-15-18 Patient 3 Retake Confocal 1.nd2	32	302988
P3 Houston Dali Li 6-15-18 Patient 3 Retake Confocal 1.nd2	33	350389
P3 Houston Dali Li 6-15-18 Patient 3 Retake Confocal 1.nd2	34	271112
P3 Houston Dali Li 6-15-18 Patient 3 Retake Confocal 1.nd2	35	391096
P3 Houston Dali Li 6-15-18 Patient 3 Retake Confocal 1.nd2	36	440711
P3 Houston Dali Li 6-15-18 Patient 3 Retake Confocal 1.nd2	37	427048
P3 Houston Dali Li 6-15-18 Patient 3 Retake Confocal 1.nd2	38	292011
P3 Houston Dali Li 6-15-18 Patient 3 Retake Confocal 1.nd2	39	244522
P3 Houston Dali Li 6-15-18 Patient 3 Retake Confocal 1.nd2	40	437969
P3 Houston Dali Li 6-15-18 Patient 3 Retake Confocal 1.nd2	41	152670
P3 Houston Dali Li 6-15-18 Patient 3 Retake Confocal 1.nd2	42	262506
P3 Houston Dali Li 6-15-18 Patient 3 Retake Confocal 1.nd2	43	291319
P3 Houston Dali Li 6-15-18 Patient 3 Retake Confocal 1.nd2	44	218234
P3 Houston Dali Li 6-15-18 Patient 3 Retake Confocal 1.nd2	45	237027
P3 Houston Dali Li 6-15-18 Patient 3 Retake Confocal 1.nd2	46	156033
P3 Houston Dali Li 6-15-18 Patient 3 Retake Confocal 1.nd2	47	244204
P3 Houston Dali Li 6-15-18 Patient 3 Retake Confocal 1.nd2	48	210671
P3 Houston Dali Li 6-15-18 Patient 3 Retake Confocal 1.nd2	49	285085
P3 Houston Dali Li 6-15-18 Patient 3 Retake Confocal 1.nd2	50	244232
P3 Houston Dali Li 6-15-18 Patient 3 Retake Confocal 1.nd2	51	288436
P3 Houston Dali Li 6-15-18 Patient 3 Retake Confocal 1.nd2	52	576999
P3 Houston Dali Li 6-15-18 Patient 3 Retake Confocal 1.nd2	53	309110
P3 Houston Dali Li 6-15-18 Patient 3 Retake Confocal 1.nd2	54	271053
P3 Houston Dali Li 6-15-18 Patient 3 Retake Confocal 1.nd2	55	308156
P3 Houston Dali Li 6-15-18 Patient 3 Retake Confocal 1.nd2	56	192900
P3 Houston Dali Li 6-15-18 Patient 3 Retake Confocal 1.nd2	57	224970
P3 Houston Dali Li 6-15-18 Patient 3 Retake Confocal 1.nd2	58	292485
P3 Houston Dali Li 6-15-18 Patient 3 Retake Confocal 1.nd2	59	350749
P3 Houston Dali Li 6-15-18 Patient 3 Retake Confocal 1.nd2	60	260406
P3 Houston Dali Li 6-15-18 Patient 3 Retake Confocal 1.nd2	61	426025
P3 Houston Dali Li 6-15-18 Patient 3 Retake Confocal 1.nd2	62	277905
P3 Houston Dali Li 6-15-18 Patient 3 Retake Confocal 1.nd2	63	313403
P3 Houston Dali Li 6-15-18 Patient 3 Retake Confocal 1.nd2	64	174789
P3 Houston Dali Li 6-15-18 Patient 3 Retake Confocal 1.nd2	65	246709
P3 Houston Dali Li 6-15-18 Patient 3 Retake Confocal 1.nd2	66	189542
P3 Houston Dali Li 6-15-18 Patient 3 Retake Confocal 1.nd2	67	199981
P3 Houston Dali Li 6-15-18 Patient 3 Retake Confocal 1.nd2	68	540142
P3 Houston Dali Li 6-15-18 Patient 3 Retake Confocal 1.nd2	69	156913
P3 Houston Dali Li 6-15-18 Patient 3 Retake Confocal 1.nd2	70	145765
P3 Houston Dali Li 6-15-18 Patient 3 Retake Confocal 1.nd2	71	290758
P3 Houston Dali Li 6-15-18 Patient 3 Retake Confocal 1.nd2	72	279275
P3 Houston Dali Li 6-15-18 Patient 3 Retake Confocal 1.nd2	73	258492
P3 Houston Dali Li 6-15-18 Patient 3 Retake Confocal 1.nd2	74	241340
P3 Houston Dali Li 6-15-18 Patient 3 Retake Confocal 1.nd2	75	165316
P3 Houston Dali Li 6-15-18 Patient 3 Retake Confocal 1.nd2	76	419952
P3 Houston Dali Li 6-15-18 Patient 3 Retake Confocal 1.nd2	77	143570
P3 Houston Dali Li 6-15-18 Patient 3 Retake Confocal 1.nd2	78	142090
P3 Houston Dali Li 6-15-18 Patient 3 Retake Confocal 1.nd2	79	204170
P3 Houston Dali Li 6-15-18 Patient 3 Retake Confocal 1.nd2	80	300598
P3 Houston Dali Li 6-15-18 Patient 3 Retake Confocal 1.nd2	81	539714
P3 Houston Dali Li 6-15-18 Patient 3 Retake Confocal 1.nd2	82	210884
P3 Houston Dali Li 6-15-18 Patient 3 Retake Confocal 1.nd2	83	190657
P3 Houston Dali Li 6-15-18 Patient 3 Retake Confocal 1.nd2	84	227610
P3 Houston Dali Li 6-15-18 Patient 3 Retake Confocal 1.nd2	85	222925
P3 Houston Dali Li 6-15-18 Patient 3 Retake Confocal 1.nd2	86	232150
P3 Houston Dali Li 6-15-18 Patient 3 Retake Confocal 1.nd2	87	295246
P3 Houston Dali Li 6-15-18 Patient 3 Retake Confocal 1.nd2	88	257740
P3 Houston Dali Li 6-15-18 Patient 3 Retake Confocal 1.nd2	89	104041
P3 Houston Dali Li 6-15-18 Patient 3 Retake Confocal 1.nd2	90	234112
P3 Houston Dali Li 6-15-18 Patient 3 Retake Confocal 1.nd2	91	200587
P3 Houston Dali Li 6-15-18 Patient 3 Retake Confocal 1.nd2	92	79506
P3 Houston Dali Li 6-15-18 Patient 3 Retake Confocal 1.nd2	93	208401
P3 Houston Dali Li 6-15-18 Patient 3 Retake Confocal 1.nd2	94	488978
P3 Houston Dali Li 6-15-18 Patient 3 Retake Confocal 1.nd2	95	281488
P3 Houston Dali Li 6-15-18 Patient 3 Retake Confocal 1.nd2	96	455395
P3 Houston Dali Li 6-15-18 Patient 3 Retake Confocal 1.nd2	97	240537
P3 Houston Dali Li 6-15-18 Patient 3 Retake Confocal 1.nd2	98	232637
P3 Houston Dali Li 6-15-18 Patient 3 Retake Confocal 1.nd2	99	216423
P3 Houston Dali Li 6-15-18 Patient 3 Retake Confocal 1.nd2	100	218471
P3 Houston Dali Li 6-15-18 Patient 3 Retake Confocal 1.nd2	101	175004
P3 Houston Dali Li 6-15-18 Patient 3 Retake Confocal 1.nd2	102	177427
P3 Houston Dali Li 6-15-18 Patient 3 Retake Confocal 1.nd2	103	310835
P3 Houston Dali Li 6-15-18 Patient 3 Retake Confocal 1.nd2	104	219104
P3 Houston Dali Li 6-15-18 Patient 3 Retake Confocal 1.nd2	105	205495
P3 Houston Dali Li 6-15-18 Patient 3 Retake Confocal 1.nd2	106	137196
P3 Houston Dali Li 6-15-18 Patient 3 Retake Confocal 1.nd2	107	284093
P3 Houston Dali Li 6-15-18 Patient 3 Retake Confocal 1.nd2	108	183513
P3 Houston Dali Li 6-15-18 Patient 3 Retake Confocal 1.nd2	109	460957
P3 Houston Dali Li 6-15-18 Patient 3 Retake Confocal 1.nd2	110	361166
P3 Houston Dali Li 6-15-18 Patient 3 Retake Confocal 1.nd2	111	160426
P3 Houston Dali Li 6-15-18 Patient 3 Retake Confocal 1.nd2	112	558104
P3 Houston Dali Li 6-15-18 Patient 3 Retake Confocal 1.nd2	113	126815
P3 Houston Dali Li 6-15-18 Patient 3 Retake Confocal 1.nd2	114	352093
P3 Houston Dali Li 6-15-18 Patient 3 Retake Confocal 1.nd2	115	280518
P3 Houston Dali Li 6-15-18 Patient 3 Retake Confocal 1.nd2	116	151107
P3 Houston Dali Li 6-15-18 Patient 3 Retake Confocal 1.nd2	117	137734
P3 Houston Dali Li 6-15-18 Patient 3 Retake Confocal 1.nd2	118	97932
P3 Houston Dali Li 6-15-18 Patient 3 Retake Confocal 2.nd2	1	689089
P3 Houston Dali Li 6-15-18 Patient 3 Retake Confocal 2.nd2	2	628832
P3 Houston Dali Li 6-15-18 Patient 3 Retake Confocal 2.nd2	3	458068
P3 Houston Dali Li 6-15-18 Patient 3 Retake Confocal 2.nd2	4	617384
P3 Houston Dali Li 6-15-18 Patient 3 Retake Confocal 2.nd2	5	361675
P3 Houston Dali Li 6-15-18 Patient 3 Retake Confocal 2.nd2	6	544618
P3 Houston Dali Li 6-15-18 Patient 3 Retake Confocal 2.nd2	7	518237
P3 Houston Dali Li 6-15-18 Patient 3 Retake Confocal 2.nd2	8	662691
P3 Houston Dali Li 6-15-18 Patient 3 Retake Confocal 2.nd2	9	316414
P3 Houston Dali Li 6-15-18 Patient 3 Retake Confocal 2.nd2	10	397777
P3 Houston Dali Li 6-15-18 Patient 3 Retake Confocal 2.nd2	11	547172
P3 Houston Dali Li 6-15-18 Patient 3 Retake Confocal 2.nd2	12	463337
P3 Houston Dali Li 6-15-18 Patient 3 Retake Confocal 2.nd2	13	640102
P3 Houston Dali Li 6-15-18 Patient 3 Retake Confocal 2.nd2	14	432845
P3 Houston Dali Li 6-15-18 Patient 3 Retake Confocal 2.nd2	15	407850
P3 Houston Dali Li 6-15-18 Patient 3 Retake Confocal 2.nd2	16	322380
P3 Houston Dali Li 6-15-18 Patient 3 Retake Confocal 2.nd2	17	776025
P3 Houston Dali Li 6-15-18 Patient 3 Retake Confocal 2.nd2	18	514375
P3 Houston Dali Li 6-15-18 Patient 3 Retake Confocal 2.nd2	19	381916
P3 Houston Dali Li 6-15-18 Patient 3 Retake Confocal 2.nd2	20	404586
P3 Houston Dali Li 6-15-18 Patient 3 Retake Confocal 2.nd2	21	367692
P3 Houston Dali Li 6-15-18 Patient 3 Retake Confocal 2.nd2	22	284110
P3 Houston Dali Li 6-15-18 Patient 3 Retake Confocal 2.nd2	23	895143
P3 Houston Dali Li 6-15-18 Patient 3 Retake Confocal 2.nd2	24	652614
P3 Houston Dali Li 6-15-18 Patient 3 Retake Confocal 2.nd2	25	492767
P3 Houston Dali Li 6-15-18 Patient 3 Retake Confocal 2.nd2	26	672826
P3 Houston Dali Li 6-15-18 Patient 3 Retake Confocal 2.nd2	27	284194
P3 Houston Dali Li 6-15-18 Patient 3 Retake Confocal 2.nd2	28	380890
P3 Houston Dali Li 6-15-18 Patient 3 Retake Confocal 2.nd2	29	552990
P3 Houston Dali Li 6-15-18 Patient 3 Retake Confocal 2.nd2	30	425013
P3 Houston Dali Li 6-15-18 Patient 3 Retake Confocal 2.nd2	31	471661
P3 Houston Dali Li 6-15-18 Patient 3 Retake Confocal 2.nd2	32	527433
P3 Houston Dali Li 6-15-18 Patient 3 Retake Confocal 2.nd2	33	548363
P3 Houston Dali Li 6-15-18 Patient 3 Retake Confocal 2.nd2	34	191123
P3 Houston Dali Li 6-15-18 Patient 3 Retake Confocal 2.nd2	35	479583
P3 Houston Dali Li 6-15-18 Patient 3 Retake Confocal 2.nd2	36	576955
P3 Houston Dali Li 6-15-18 Patient 3 Retake Confocal 2.nd2	37	770560
P3 Houston Dali Li 6-15-18 Patient 3 Retake Confocal 2.nd2	38	204674
P3 Houston Dali Li 6-15-18 Patient 3 Retake Confocal 2.nd2	39	736369
P3 Houston Dali Li 6-15-18 Patient 3 Retake Confocal 2.nd2	40	289137
P3 Houston Dali Li 6-15-18 Patient 3 Retake Confocal 2.nd2	41	217383
P3 Houston Dali Li 6-15-18 Patient 3 Retake Confocal 2.nd2	42	475804
P3 Houston Dali Li 6-15-18 Patient 3 Retake Confocal 2.nd2	43	500686
P3 Houston Dali Li 6-15-18 Patient 3 Retake Confocal 2.nd2	44	983052
P3 Houston Dali Li 6-15-18 Patient 3 Retake Confocal 2.nd2	45	650372
P3 Houston Dali Li 6-15-18 Patient 3 Retake Confocal 2.nd2	46	641955
P3 Houston Dali Li 6-15-18 Patient 3 Retake Confocal 2.nd2	47	491585
P3 Houston Dali Li 6-15-18 Patient 3 Retake Confocal 2.nd2	48	403605
P3 Houston Dali Li 6-15-18 Patient 3 Retake Confocal 2.nd2	49	271754
P3 Houston Dali Li 6-15-18 Patient 3 Retake Confocal 2.nd2	50	353235
P3 Houston Dali Li 6-15-18 Patient 3 Retake Confocal 2.nd2	51	489349
P3 Houston Dali Li 6-15-18 Patient 3 Retake Confocal 2.nd2	52	227004
P3 Houston Dali Li 6-15-18 Patient 3 Retake Confocal 2.nd2	53	491667
P3 Houston Dali Li 6-15-18 Patient 3 Retake Confocal 2.nd2	54	583753
P3 Houston Dali Li 6-15-18 Patient 3 Retake Confocal 2.nd2	55	243908
P3 Houston Dali Li 6-15-18 Patient 3 Retake Confocal 2.nd2	56	518152
P3 Houston Dali Li 6-15-18 Patient 3 Retake Confocal 2.nd2	57	598432
P3 Houston Dali Li 6-15-18 Patient 3 Retake Confocal 2.nd2	58	634040
P3 Houston Dali Li 6-15-18 Patient 3 Retake Confocal 2.nd2	59	535571
P3 Houston Dali Li 6-15-18 Patient 3 Retake Confocal 2.nd2	60	206355
P3 Houston Dali Li 6-15-18 Patient 3 Retake Confocal 2.nd2	61	589824
P3 Houston Dali Li 6-15-18 Patient 3 Retake Confocal 2.nd2	62	1023038
P3 Houston Dali Li 6-15-18 Patient 3 Retake Confocal 2.nd2	63	410026
P3 Houston Dali Li 6-15-18 Patient 3 Retake Confocal 2.nd2	64	394769
P3 Houston Dali Li 6-15-18 Patient 3 Retake Confocal 2.nd2	65	192734
P3 Houston Dali Li 6-15-18 Patient 3 Retake Confocal 2.nd2	66	471603
P3 Houston Dali Li 6-15-18 Patient 3 Retake Confocal 2.nd2	67	373625
P3 Houston Dali Li 6-15-18 Patient 3 Retake Confocal 2.nd2	68	564689
P3 Houston Dali Li 6-15-18 Patient 3 Retake Confocal 2.nd2	69	355016
P3 Houston Dali Li 6-15-18 Patient 3 Retake Confocal 2.nd2	70	319820
P3 Houston Dali Li 6-15-18 Patient 3 Retake Confocal 2.nd2	71	167814
P3 Houston Dali Li 6-15-18 Patient 3 Retake Confocal 2.nd2	72	262982
P3 Houston Dali Li 6-15-18 Patient 3 Retake Confocal 2.nd2	73	511722
P3 Houston Dali Li 6-15-18 Patient 3 Retake Confocal 2.nd2	74	398284
P3 Houston Dali Li 6-15-18 Patient 3 Retake Confocal 2.nd2	75	349370
P3 Houston Dali Li 6-15-18 Patient 3 Retake Confocal 2.nd2	76	394970
P3 Houston Dali Li 6-15-18 Patient 3 Retake Confocal 2.nd2	77	325804
P3 Houston Dali Li 6-15-18 Patient 3 Retake Confocal 2.nd2	78	312857
P3 Houston Dali Li 6-15-18 Patient 3 Retake Confocal 2.nd2	79	224857
P3 Houston Dali Li 6-15-18 Patient 3 Retake Confocal 2.nd2	80	340133
P3 Houston Dali Li 6-15-18 Patient 3 Retake Confocal 2.nd2	81	267977
P3 Houston Dali Li 6-15-18 Patient 3 Retake Confocal 2.nd2	82	355205
P3 Houston Dali Li 6-15-18 Patient 3 Retake Confocal 2.nd2	83	615349
P3 Houston Dali Li 6-15-18 Patient 3 Retake Confocal 2.nd2	84	199704
P3 Houston Dali Li 6-15-18 Patient 3 Retake Confocal 2.nd2	85	1071952
P3 Houston Dali Li 6-15-18 Patient 3 Retake Confocal 2.nd2	86	141334
P3 Houston Dali Li 6-15-18 Patient 3 Retake Confocal 2.nd2	87	169440
P3 Houston Dali Li 6-15-18 Patient 3 Retake Confocal 2.nd2	88	455914
P3 Houston Dali Li 6-15-18 Patient 3 Retake Confocal 2.nd2	89	327387
P3 Houston Dali Li 6-15-18 Patient 3 Retake Confocal 2.nd2	90	736011
P3 Houston Dali Li 6-15-18 Patient 3 Retake Confocal 2.nd2	91	284032
P3 Houston Dali Li 6-15-18 Patient 3 Retake Confocal 2.nd2	92	444012
P3 Houston Dali Li 6-15-18 Patient 3 Retake Confocal 2.nd2	93	437177
P3 Houston Dali Li 6-15-18 Patient 3 Retake Confocal 2.nd2	94	265254
P3 Houston Dali Li 6-15-18 Patient 3 Retake Confocal 2.nd2	95	193371
P3 Houston Dali Li 6-15-18 Patient 3 Retake Confocal 2.nd2	96	166975
P3 Houston Dali Li 6-15-18 Patient 3 Retake Confocal 2.nd2	97	854793
P3 Houston Dali Li 6-15-18 Patient 3 Retake Confocal 2.nd2	98	150510
P3 Houston Dali Li 6-15-18 Patient 3 Retake Confocal 2.nd2	99	181053
P3 Houston Dali Li 6-15-18 Patient 3 Retake Confocal 2.nd2	100	266343
P3 Houston Dali Li 6-15-18 Patient 3 Retake Confocal 2.nd2	101	198254
P3 Houston Dali Li 6-15-18 Patient 3 Retake Confocal 2.nd2	102	208370
P3 Houston Dali Li 6-15-18 Patient 3 Retake Confocal 2.nd2	103	175893
P3 Houston Dali Li 6-15-18 Patient 3 Retake Confocal 2.nd2	104	142746
P3 Houston Dali Li 6-15-18 Patient 3 Retake Confocal 2.nd2	105	55587
P3 Houston Dali Li 6-15-18 Patient 3 Retake Confocal 2.nd2	106	226791
P3 Houston Dali Li 6-15-18 Patient 3 Retake Confocal 3.nd2	1	780545
P3 Houston Dali Li 6-15-18 Patient 3 Retake Confocal 3.nd2	2	331927
P3 Houston Dali Li 6-15-18 Patient 3 Retake Confocal 3.nd2	3	528060
P3 Houston Dali Li 6-15-18 Patient 3 Retake Confocal 3.nd2	4	438856
P3 Houston Dali Li 6-15-18 Patient 3 Retake Confocal 3.nd2	5	728840
P3 Houston Dali Li 6-15-18 Patient 3 Retake Confocal 3.nd2	6	783721
P3 Houston Dali Li 6-15-18 Patient 3 Retake Confocal 3.nd2	7	406822
P3 Houston Dali Li 6-15-18 Patient 3 Retake Confocal 3.nd2	8	597148
P3 Houston Dali Li 6-15-18 Patient 3 Retake Confocal 3.nd2	9	522077
P3 Houston Dali Li 6-15-18 Patient 3 Retake Confocal 3.nd2	10	1055814
P3 Houston Dali Li 6-15-18 Patient 3 Retake Confocal 3.nd2	11	359469
P3 Houston Dali Li 6-15-18 Patient 3 Retake Confocal 3.nd2	12	600132
P3 Houston Dali Li 6-15-18 Patient 3 Retake Confocal 3.nd2	13	628573
P3 Houston Dali Li 6-15-18 Patient 3 Retake Confocal 3.nd2	14	414093
P3 Houston Dali Li 6-15-18 Patient 3 Retake Confocal 3.nd2	15	364825
P3 Houston Dali Li 6-15-18 Patient 3 Retake Confocal 3.nd2	16	312696
P3 Houston Dali Li 6-15-18 Patient 3 Retake Confocal 3.nd2	17	477511
P3 Houston Dali Li 6-15-18 Patient 3 Retake Confocal 3.nd2	18	373421
P3 Houston Dali Li 6-15-18 Patient 3 Retake Confocal 3.nd2	19	332224
P3 Houston Dali Li 6-15-18 Patient 3 Retake Confocal 3.nd2	20	491414
P3 Houston Dali Li 6-15-18 Patient 3 Retake Confocal 3.nd2	21	530650
P3 Houston Dali Li 6-15-18 Patient 3 Retake Confocal 3.nd2	22	571638
P3 Houston Dali Li 6-15-18 Patient 3 Retake Confocal 3.nd2	23	221084
P3 Houston Dali Li 6-15-18 Patient 3 Retake Confocal 3.nd2	24	450318
P3 Houston Dali Li 6-15-18 Patient 3 Retake Confocal 3.nd2	25	870992
P3 Houston Dali Li 6-15-18 Patient 3 Retake Confocal 3.nd2	26	598211
P3 Houston Dali Li 6-15-18 Patient 3 Retake Confocal 3.nd2	27	436675
P3 Houston Dali Li 6-15-18 Patient 3 Retake Confocal 3.nd2	28	643387
P3 Houston Dali Li 6-15-18 Patient 3 Retake Confocal 3.nd2	29	560844
P3 Houston Dali Li 6-15-18 Patient 3 Retake Confocal 3.nd2	30	308700
P3 Houston Dali Li 6-15-18 Patient 3 Retake Confocal 3.nd2	31	640503
P3 Houston Dali Li 6-15-18 Patient 3 Retake Confocal 3.nd2	32	773951
P3 Houston Dali Li 6-15-18 Patient 3 Retake Confocal 3.nd2	33	347716
P3 Houston Dali Li 6-15-18 Patient 3 Retake Confocal 3.nd2	34	272324
P3 Houston Dali Li 6-15-18 Patient 3 Retake Confocal 3.nd2	35	737041
P3 Houston Dali Li 6-15-18 Patient 3 Retake Confocal 3.nd2	36	589710
P3 Houston Dali Li 6-15-18 Patient 3 Retake Confocal 3.nd2	37	343719
P3 Houston Dali Li 6-15-18 Patient 3 Retake Confocal 3.nd2	38	473060
P3 Houston Dali Li 6-15-18 Patient 3 Retake Confocal 3.nd2	39	472984
P3 Houston Dali Li 6-15-18 Patient 3 Retake Confocal 3.nd2	40	593719
P3 Houston Dali Li 6-15-18 Patient 3 Retake Confocal 3.nd2	41	419784
P3 Houston Dali Li 6-15-18 Patient 3 Retake Confocal 3.nd2	42	635789
P3 Houston Dali Li 6-15-18 Patient 3 Retake Confocal 3.nd2	43	652580
P3 Houston Dali Li 6-15-18 Patient 3 Retake Confocal 3.nd2	44	510029
P3 Houston Dali Li 6-15-18 Patient 3 Retake Confocal 3.nd2	45	392964
P3 Houston Dali Li 6-15-18 Patient 3 Retake Confocal 3.nd2	46	476592
P3 Houston Dali Li 6-15-18 Patient 3 Retake Confocal 3.nd2	47	128784
P3 Houston Dali Li 6-15-18 Patient 3 Retake Confocal 3.nd2	48	239020
P3 Houston Dali Li 6-15-18 Patient 3 Retake Confocal 3.nd2	49	304939
P3 Houston Dali Li 6-15-18 Patient 3 Retake Confocal 3.nd2	50	361852
P3 Houston Dali Li 6-15-18 Patient 3 Retake Confocal 3.nd2	51	289452
P3 Houston Dali Li 6-15-18 Patient 3 Retake Confocal 3.nd2	52	258845
P3 Houston Dali Li 6-15-18 Patient 3 Retake Confocal 3.nd2	53	381088
P3 Houston Dali Li 6-15-18 Patient 3 Retake Confocal 3.nd2	54	255415
P3 Houston Dali Li 6-15-18 Patient 3 Retake Confocal 3.nd2	55	314130
P3 Houston Dali Li 6-15-18 Patient 3 Retake Confocal 3.nd2	56	597253
P3 Houston Dali Li 6-15-18 Patient 3 Retake Confocal 3.nd2	57	548085
P3 Houston Dali Li 6-15-18 Patient 3 Retake Confocal 3.nd2	58	216911
P3 Houston Dali Li 6-15-18 Patient 3 Retake Confocal 3.nd2	59	629840
P3 Houston Dali Li 6-15-18 Patient 3 Retake Confocal 3.nd2	60	276367
P3 Houston Dali Li 6-15-18 Patient 3 Retake Confocal 3.nd2	61	218466
P3 Houston Dali Li 6-15-18 Patient 3 Retake Confocal 3.nd2	62	328538
P3 Houston Dali Li 6-15-18 Patient 3 Retake Confocal 3.nd2	63	453785
P3 Houston Dali Li 6-15-18 Patient 3 Retake Confocal 3.nd2	64	407587
P3 Houston Dali Li 6-15-18 Patient 3 Retake Confocal 3.nd2	65	91821
P3 Houston Dali Li 6-15-18 Patient 3 Retake Confocal 3.nd2	66	179362
P3 Houston Dali Li 6-15-18 Patient 3 Retake Confocal 3.nd2	67	159132
P3 Houston Dali Li 6-15-18 Patient 3 Retake Confocal 3.nd2	68	306713
P3 Houston Dali Li 6-15-18 Patient 3 Retake Confocal 3.nd2	69	167881
P3 Houston Dali Li 6-15-18 Patient 3 Retake Confocal 3.nd2	70	255125
P3 Houston Dali Li 6-15-18 Patient 3 Retake Confocal 3.nd2	71	373263
P3 Houston Dali Li 6-15-18 Patient 3 Retake Confocal 3.nd2	72	232619
P3 Houston Dali Li 6-15-18 Patient 3 Retake Confocal 3.nd2	73	242239
P3 Houston Dali Li 6-15-18 Patient 3 Retake Confocal 3.nd2	74	187251
P3 Houston Dali Li 6-15-18 Patient 3 Retake Confocal 3.nd2	75	284676
P3 Houston Dali Li 6-15-18 Patient 3 Retake Confocal 3.nd2	76	216953
P3 Houston Dali Li 6-15-18 Patient 3 Retake Confocal 3.nd2	77	193615
P3 Houston Dali Li 6-15-18 Patient 3 Retake Confocal 3.nd2	78	174252
P3 Houston Dali Li 6-15-18 Patient 3 Retake Confocal 3.nd2	79	78989
P3 Houston Dali Li 6-15-18 Patient 3 Retake Confocal 3.nd2	80	72296
P3 Houston Dali Li 6-15-18 Patient 3 Retake Confocal 5.nd2	1	728277
P3 Houston Dali Li 6-15-18 Patient 3 Retake Confocal 5.nd2	2	1201699
P3 Houston Dali Li 6-15-18 Patient 3 Retake Confocal 5.nd2	3	707628
P3 Houston Dali Li 6-15-18 Patient 3 Retake Confocal 5.nd2	4	1035512
P3 Houston Dali Li 6-15-18 Patient 3 Retake Confocal 5.nd2	5	815807
P3 Houston Dali Li 6-15-18 Patient 3 Retake Confocal 5.nd2	6	727723
P3 Houston Dali Li 6-15-18 Patient 3 Retake Confocal 5.nd2	7	611643
P3 Houston Dali Li 6-15-18 Patient 3 Retake Confocal 5.nd2	8	920307
P3 Houston Dali Li 6-15-18 Patient 3 Retake Confocal 5.nd2	9	767746
P3 Houston Dali Li 6-15-18 Patient 3 Retake Confocal 5.nd2	10	909426
P3 Houston Dali Li 6-15-18 Patient 3 Retake Confocal 5.nd2	11	837619
P3 Houston Dali Li 6-15-18 Patient 3 Retake Confocal 5.nd2	12	1016118
P3 Houston Dali Li 6-15-18 Patient 3 Retake Confocal 5.nd2	13	1647371
P3 Houston Dali Li 6-15-18 Patient 3 Retake Confocal 5.nd2	14	1011914
P3 Houston Dali Li 6-15-18 Patient 3 Retake Confocal 5.nd2	15	470002
P3 Houston Dali Li 6-15-18 Patient 3 Retake Confocal 5.nd2	16	802495
P3 Houston Dali Li 6-15-18 Patient 3 Retake Confocal 5.nd2	17	1064558
P3 Houston Dali Li 6-15-18 Patient 3 Retake Confocal 5.nd2	18	762685
P3 Houston Dali Li 6-15-18 Patient 3 Retake Confocal 5.nd2	19	313930
P3 Houston Dali Li 6-15-18 Patient 3 Retake Confocal 5.nd2	20	761028
P3 Houston Dali Li 6-15-18 Patient 3 Retake Confocal 5.nd2	21	1370360
P3 Houston Dali Li 6-15-18 Patient 3 Retake Confocal 5.nd2	22	227790
P3 Houston Dali Li 6-15-18 Patient 3 Retake Confocal 5.nd2	23	350426
P3 Houston Dali Li 6-15-18 Patient 3 Retake Confocal 5.nd2	24	334036
P3 Houston Dali Li 6-15-18 Patient 3 Retake Confocal 5.nd2	25	694302
P3 Houston Dali Li 6-15-18 Patient 3 Retake Confocal 5.nd2	26	440713
P3 Houston Dali Li 6-15-18 Patient 3 Retake Confocal 5.nd2	27	517006
P3 Houston Dali Li 6-15-18 Patient 3 Retake Confocal 5.nd2	28	415234
P3 Houston Dali Li 6-15-18 Patient 3 Retake Confocal 5.nd2	29	885276
P3 Houston Dali Li 6-15-18 Patient 3 Retake Confocal 5.nd2	30	855819
P3 Houston Dali Li 6-15-18 Patient 3 Retake Confocal 5.nd2	31	352610
P3 Houston Dali Li 6-15-18 Patient 3 Retake Confocal 5.nd2	32	794521
P3 Houston Dali Li 6-15-18 Patient 3 Retake Confocal 5.nd2	33	749887
P3 Houston Dali Li 6-15-18 Patient 3 Retake Confocal 5.nd2	34	311683
P3 Houston Dali Li 6-15-18 Patient 3 Retake Confocal 5.nd2	35	355377
P3 Houston Dali Li 6-15-18 Patient 3 Retake Confocal 5.nd2	36	372078
P3 Houston Dali Li 6-15-18 Patient 3 Retake Confocal 5.nd2	37	216989
P3 Houston Dali Li 6-15-18 Patient 3 Retake Confocal 5.nd2	38	301443
P3 Houston Dali Li 6-15-18 Patient 3 Retake Confocal 5.nd2	39	649516
P3 Houston Dali Li 6-15-18 Patient 3 Retake Confocal 5.nd2	40	348163
P3 Houston Dali Li 6-15-18 Patient 3 Retake Confocal 5.nd2	41	1001387
P3 Houston Dali Li 6-15-18 Patient 3 Retake Confocal 5.nd2	42	391550
P3 Houston Dali Li 6-15-18 Patient 3 Retake Confocal 5.nd2	43	87779
P3 Houston Dali Li 6-15-18 Patient 3 Retake Confocal 5.nd2	44	1432902
P3 Houston Dali Li 6-15-18 Patient 3 Retake Confocal 5.nd2	45	388296
P3 Houston Dali Li 6-15-18 Patient 3 Retake Confocal 5.nd2	46	450208
P3 Houston Dali Li 6-15-18 Patient 3 Retake Confocal 5.nd2	47	1104196
P3 Houston Dali Li 6-15-18 Patient 3 Retake Confocal 5.nd2	48	363423
P3 Houston Dali Li 6-15-18 Patient 3 Retake Confocal 5.nd2	49	468656
P3 Houston Dali Li 6-15-18 Patient 3 Retake Confocal 5.nd2	50	266405
P3 Houston Dali Li 6-15-18 Patient 3 Retake Confocal 5.nd2	51	272655
P3 Houston Dali Li 6-15-18 Patient 3 Retake Confocal 5.nd2	52	481241
P3 Houston Dali Li 6-15-18 Patient 3 Retake Confocal 5.nd2	53	332823
P3 Houston Dali Li 6-15-18 Patient 3 Retake Confocal 5.nd2	54	225165
P3 Houston Dali Li 6-15-18 Patient 3 Retake Confocal 5.nd2	55	319119
P3 Houston Dali Li 6-15-18 Patient 3 Retake Confocal 5.nd2	56	571828
P3 Houston Dali Li 6-15-18 Patient 3 Retake Confocal 5.nd2	57	352401
P3 Houston Dali Li 6-15-18 Patient 3 Retake Confocal 5.nd2	58	380266
P3 Houston Dali Li 6-15-18 Patient 3 Retake Confocal 5.nd2	59	203584
P3 Houston Dali Li 6-15-18 Patient 3 Retake Confocal 5.nd2	60	159680
P3 Houston Dali Li 6-15-18 Patient 3 Retake Confocal 5.nd2	61	490105
P3 Houston Dali Li 6-18-18 Patient 3 Retake Confocal 1.nd2	1	1611699
P3 Houston Dali Li 6-18-18 Patient 3 Retake Confocal 1.nd2	2	2188092
P3 Houston Dali Li 6-18-18 Patient 3 Retake Confocal 1.nd2	3	487338
P3 Houston Dali Li 6-18-18 Patient 3 Retake Confocal 1.nd2	4	435225
P3 Houston Dali Li 6-18-18 Patient 3 Retake Confocal 1.nd2	5	2172134
P3 Houston Dali Li 6-18-18 Patient 3 Retake Confocal 1.nd2	6	1579779
P3 Houston Dali Li 6-18-18 Patient 3 Retake Confocal 1.nd2	7	2066478
P3 Houston Dali Li 6-18-18 Patient 3 Retake Confocal 1.nd2	8	1506924
P3 Houston Dali Li 6-18-18 Patient 3 Retake Confocal 1.nd2	9	959564
P3 Houston Dali Li 6-18-18 Patient 3 Retake Confocal 1.nd2	10	848492
P3 Houston Dali Li 6-18-18 Patient 3 Retake Confocal 1.nd2	11	652027
P3 Houston Dali Li 6-18-18 Patient 3 Retake Confocal 1.nd2	12	740716
P3 Houston Dali Li 6-18-18 Patient 3 Retake Confocal 1.nd2	13	370148
P3 Houston Dali Li 6-18-18 Patient 3 Retake Confocal 1.nd2	14	1253550
P3 Houston Dali Li 6-18-18 Patient 3 Retake Confocal 1.nd2	15	2220554
P3 Houston Dali Li 6-18-18 Patient 3 Retake Confocal 1.nd2	16	894429
P3 Houston Dali Li 6-18-18 Patient 3 Retake Confocal 1.nd2	17	1417424
P3 Houston Dali Li 6-18-18 Patient 3 Retake Confocal 1.nd2	18	1502766
P3 Houston Dali Li 6-18-18 Patient 3 Retake Confocal 1.nd2	19	1449995
P3 Houston Dali Li 6-18-18 Patient 3 Retake Confocal 1.nd2	20	354920
P3 Houston Dali Li 6-18-18 Patient 3 Retake Confocal 1.nd2	21	755799
P3 Houston Dali Li 6-18-18 Patient 3 Retake Confocal 1.nd2	22	360806
P3 Houston Dali Li 6-18-18 Patient 3 Retake Confocal 1.nd2	23	590190
P3 Houston Dali Li 6-18-18 Patient 3 Retake Confocal 1.nd2	24	4653681
P3 Houston Dali Li 6-18-18 Patient 3 Retake Confocal 1.nd2	25	926557
P3 Houston Dali Li 6-18-18 Patient 3 Retake Confocal 1.nd2	26	1033988
P3 Houston Dali Li 6-18-18 Patient 3 Retake Confocal 1.nd2	27	360811
P3 Houston Dali Li 6-18-18 Patient 3 Retake Confocal 1.nd2	28	907260
P3 Houston Dali Li 6-18-18 Patient 3 Retake Confocal 1.nd2	29	280237
P3 Houston Dali Li 6-18-18 Patient 3 Retake Confocal 1.nd2	30	1104381
P3 Houston Dali Li 6-18-18 Patient 3 Retake Confocal 1.nd2	31	678512
P3 Houston Dali Li 6-18-18 Patient 3 Retake Confocal 1.nd2	32	829383
P3 Houston Dali Li 6-18-18 Patient 3 Retake Confocal 1.nd2	33	266606
P3 Houston Dali Li 6-18-18 Patient 3 Retake Confocal 1.nd2	34	1502440
P3 Houston Dali Li 6-18-18 Patient 3 Retake Confocal 1.nd2	35	351999
P3 Houston Dali Li 6-18-18 Patient 3 Retake Confocal 1.nd2	36	1918532
P3 Houston Dali Li 6-18-18 Patient 3 Retake Confocal 1.nd2	37	306395
P3 Houston Dali Li 6-18-18 Patient 3 Retake Confocal 1.nd2	38	491860
P3 Houston Dali Li 6-18-18 Patient 3 Retake Confocal 1.nd2	39	891713
P3 Houston Dali Li 6-18-18 Patient 3 Retake Confocal 1.nd2	40	176059
P3 Houston Dali Li 6-18-18 Patient 3 Retake Confocal 1.nd2	41	115310
P3 Houston Dali Li 6-18-18 Patient 3 Retake Confocal 1.nd2	42	237778
P3 Houston Dali Li 6-18-18 Patient 3 Retake Confocal 1.nd2	43	501772
P3 Houston Dali Li 6-18-18 Patient 3 Retake Confocal 1.nd2	44	539200
P3 Houston Dali Li 6-18-18 Patient 3 Retake Confocal 1.nd2	45	806578
P3 Houston Dali Li 6-18-18 Patient 3 Retake Confocal 2.nd2	1	573103
P3 Houston Dali Li 6-18-18 Patient 3 Retake Confocal 2.nd2	2	441016
P3 Houston Dali Li 6-18-18 Patient 3 Retake Confocal 2.nd2	3	560005
P3 Houston Dali Li 6-18-18 Patient 3 Retake Confocal 2.nd2	4	312514
P3 Houston Dali Li 6-18-18 Patient 3 Retake Confocal 2.nd2	5	599291
P3 Houston Dali Li 6-18-18 Patient 3 Retake Confocal 2.nd2	6	1318279
P3 Houston Dali Li 6-18-18 Patient 3 Retake Confocal 2.nd2	7	2383959
P3 Houston Dali Li 6-18-18 Patient 3 Retake Confocal 2.nd2	8	849492
P3 Houston Dali Li 6-18-18 Patient 3 Retake Confocal 2.nd2	9	795682
P3 Houston Dali Li 6-18-18 Patient 3 Retake Confocal 2.nd2	10	1238053
P3 Houston Dali Li 6-18-18 Patient 3 Retake Confocal 2.nd2	11	136455
P3 Houston Dali Li 6-18-18 Patient 3 Retake Confocal 2.nd2	12	1021344
P3 Houston Dali Li 6-18-18 Patient 3 Retake Confocal 2.nd2	13	2096657
P3 Houston Dali Li 6-18-18 Patient 3 Retake Confocal 2.nd2	14	738295
P3 Houston Dali Li 6-18-18 Patient 3 Retake Confocal 2.nd2	15	510826
P3 Houston Dali Li 6-18-18 Patient 3 Retake Confocal 2.nd2	16	281373
P3 Houston Dali Li 6-18-18 Patient 3 Retake Confocal 2.nd2	17	187786
P3 Houston Dali Li 6-18-18 Patient 3 Retake Confocal 2.nd2	18	135443
P3 Houston Dali Li 6-18-18 Patient 3 Retake Confocal 2.nd2	19	978963
P3 Houston Dali Li 6-18-18 Patient 3 Retake Confocal 2.nd2	20	109145
P3 Houston Dali Li 6-18-18 Patient 3 Retake Confocal 2.nd2	21	1208899
P3 Houston Dali Li 6-18-18 Patient 3 Retake Confocal 2.nd2	22	1377228
P3 Houston Dali Li 6-18-18 Patient 3 Retake Confocal 2.nd2	23	1488986
P3 Houston Dali Li 6-18-18 Patient 3 Retake Confocal 2.nd2	24	958435
P3 Houston Dali Li 6-18-18 Patient 3 Retake Confocal 2.nd2	25	397513
P3 Houston Dali Li 6-18-18 Patient 3 Retake Confocal 2.nd2	26	538210
P3 Houston Dali Li 6-18-18 Patient 3 Retake Confocal 2.nd2	27	598807
P3 Houston Dali Li 6-18-18 Patient 3 Retake Confocal 2.nd2	28	459205
P3 Houston Dali Li 6-18-18 Patient 3 Retake Confocal 2.nd2	29	575989
P3 Houston Dali Li 6-18-18 Patient 3 Retake Confocal 2.nd2	30	348275
P3 Houston Dali Li 6-18-18 Patient 3 Retake Confocal 2.nd2	31	1609983
P3 Houston Dali Li 6-18-18 Patient 3 Retake Confocal 2.nd2	32	746568
P3 Houston Dali Li 6-18-18 Patient 3 Retake Confocal 2.nd2	33	1160293
P3 Houston Dali Li 6-18-18 Patient 3 Retake Confocal 2.nd2	34	116788
P3 Houston Dali Li 6-18-18 Patient 3 Retake Confocal 2.nd2	35	1103262
P3 Houston Dali Li 6-18-18 Patient 3 Retake Confocal 2.nd2	36	502953
P3 Houston Dali Li 6-18-18 Patient 3 Retake Confocal 2.nd2	37	451317
P3 Houston Dali Li 6-18-18 Patient 3 Retake Confocal 2.nd2	38	675949
P3 Houston Dali Li 6-18-18 Patient 3 Retake Confocal 2.nd2	39	1269651
P3 Houston Dali Li 6-18-18 Patient 3 Retake Confocal 2.nd2	40	291118
P3 Houston Dali Li 6-18-18 Patient 3 Retake Confocal 2.nd2	41	418380
P3 Houston Dali Li 6-18-18 Patient 3 Retake Confocal 2.nd2	42	357281
P3 Houston Dali Li 6-18-18 Patient 3 Retake Confocal 2.nd2	43	186813
P3 Houston Dali Li 6-18-18 Patient 3 Retake Confocal 2.nd2	44	431140
P3 Houston Dali Li 6-18-18 Patient 3 Retake Confocal 2.nd2	45	1147374
P3 Houston Dali Li 6-18-18 Patient 3 Retake Confocal 2.nd2	46	629766
P3 Houston Dali Li 6-18-18 Patient 3 Retake Confocal 2.nd2	47	1141040
P3 Houston Dali Li 6-18-18 Patient 3 Retake Confocal 2.nd2	48	237463
P3 Houston Dali Li 6-18-18 Patient 3 Retake Confocal 2.nd2	49	338528
P3 Houston Dali Li 6-18-18 Patient 3 Retake Confocal 2.nd2	50	330762
P3 Houston Dali Li 6-18-18 Patient 3 Retake Confocal 2.nd2	51	1232267
P3 Houston Dali Li 6-18-18 Patient 3 Retake Confocal 2.nd2	52	845159
P3 Houston Dali Li 6-18-18 Patient 3 Retake Confocal 2.nd2	53	88334
P3 Houston Dali Li 6-18-18 Patient 3 Retake Confocal 2.nd2	54	367804
P3 Houston Dali Li 6-18-18 Patient 3 Retake Confocal 2.nd2	55	666007
P3 Houston Dali Li 6-18-18 Patient 3 Retake Confocal 2.nd2	56	262680
P3 Houston Dali Li 6-18-18 Patient 3 Retake Confocal 3.nd2	1	255946
P3 Houston Dali Li 6-18-18 Patient 3 Retake Confocal 3.nd2	2	1443034
P3 Houston Dali Li 6-18-18 Patient 3 Retake Confocal 3.nd2	3	1776577
P3 Houston Dali Li 6-18-18 Patient 3 Retake Confocal 3.nd2	4	2395239
P3 Houston Dali Li 6-18-18 Patient 3 Retake Confocal 3.nd2	5	1143177
P3 Houston Dali Li 6-18-18 Patient 3 Retake Confocal 3.nd2	6	2725880
P3 Houston Dali Li 6-18-18 Patient 3 Retake Confocal 3.nd2	7	970564
P3 Houston Dali Li 6-18-18 Patient 3 Retake Confocal 3.nd2	8	1010213
P3 Houston Dali Li 6-18-18 Patient 3 Retake Confocal 3.nd2	9	775980
P3 Houston Dali Li 6-18-18 Patient 3 Retake Confocal 3.nd2	10	317535
P3 Houston Dali Li 6-18-18 Patient 3 Retake Confocal 3.nd2	11	934148
P3 Houston Dali Li 6-18-18 Patient 3 Retake Confocal 3.nd2	12	1040374
P3 Houston Dali Li 6-18-18 Patient 3 Retake Confocal 3.nd2	13	1814694
P3 Houston Dali Li 6-18-18 Patient 3 Retake Confocal 3.nd2	14	296973
P3 Houston Dali Li 6-18-18 Patient 3 Retake Confocal 3.nd2	15	1315554
P3 Houston Dali Li 6-18-18 Patient 3 Retake Confocal 3.nd2	16	441878
P3 Houston Dali Li 6-18-18 Patient 3 Retake Confocal 3.nd2	17	558132
P3 Houston Dali Li 6-18-18 Patient 3 Retake Confocal 3.nd2	18	2060855
P3 Houston Dali Li 6-18-18 Patient 3 Retake Confocal 3.nd2	19	473869
P3 Houston Dali Li 6-18-18 Patient 3 Retake Confocal 3.nd2	20	4334697
P3 Houston Dali Li 6-18-18 Patient 3 Retake Confocal 3.nd2	21	680448
P3 Houston Dali Li 6-18-18 Patient 3 Retake Confocal 3.nd2	22	1208253
P3 Houston Dali Li 6-18-18 Patient 3 Retake Confocal 3.nd2	23	371705
P3 Houston Dali Li 6-18-18 Patient 3 Retake Confocal 3.nd2	24	900167
P3 Houston Dali Li 6-18-18 Patient 3 Retake Confocal 3.nd2	25	181308
P3 Houston Dali Li 6-18-18 Patient 3 Retake Confocal 3.nd2	26	777125
P3 Houston Dali Li 6-18-18 Patient 3 Retake Confocal 3.nd2	27	1795402
P3 Houston Dali Li 6-18-18 Patient 3 Retake Confocal 3.nd2	28	345315
P3 Houston Dali Li 6-18-18 Patient 3 Retake Confocal 3.nd2	29	1471356
P3 Houston Dali Li 6-18-18 Patient 3 Retake Confocal 3.nd2	30	430909
P3 Houston Dali Li 6-18-18 Patient 3 Retake Confocal 3.nd2	31	775551
P3 Houston Dali Li 6-18-18 Patient 3 Retake Confocal 3.nd2	32	285882
P3 Houston Dali Li 6-18-18 Patient 3 Retake Confocal 3.nd2	33	1025871
P3 Houston Dali Li 6-18-18 Patient 3 Retake Confocal 3.nd2	34	456924
P3 Houston Dali Li 6-18-18 Patient 3 Retake Confocal 3.nd2	35	1214484
P3 Houston Dali Li 6-18-18 Patient 3 Retake Confocal 3.nd2	36	951361
P3 Houston Dali Li 6-18-18 Patient 3 Retake Confocal 3.nd2	37	334010
P3 Houston Dali Li 6-18-18 Patient 3 Retake Confocal 3.nd2	38	231725
P3 Houston Dali Li 6-18-18 Patient 3 Retake Confocal 4.nd2	1	2158173
P3 Houston Dali Li 6-18-18 Patient 3 Retake Confocal 4.nd2	2	409478
P3 Houston Dali Li 6-18-18 Patient 3 Retake Confocal 4.nd2	3	1791207
P3 Houston Dali Li 6-18-18 Patient 3 Retake Confocal 4.nd2	4	2407637
P3 Houston Dali Li 6-18-18 Patient 3 Retake Confocal 4.nd2	5	2400679
P3 Houston Dali Li 6-18-18 Patient 3 Retake Confocal 4.nd2	6	3765158
P3 Houston Dali Li 6-18-18 Patient 3 Retake Confocal 4.nd2	7	1696967
P3 Houston Dali Li 6-18-18 Patient 3 Retake Confocal 4.nd2	8	651793
P3 Houston Dali Li 6-18-18 Patient 3 Retake Confocal 4.nd2	9	298811
P3 Houston Dali Li 6-18-18 Patient 3 Retake Confocal 4.nd2	10	1708819
P3 Houston Dali Li 6-18-18 Patient 3 Retake Confocal 4.nd2	11	1861707
P3 Houston Dali Li 6-18-18 Patient 3 Retake Confocal 4.nd2	12	1982923
P3 Houston Dali Li 6-18-18 Patient 3 Retake Confocal 4.nd2	13	989272
P3 Houston Dali Li 6-18-18 Patient 3 Retake Confocal 4.nd2	14	258291
P3 Houston Dali Li 6-18-18 Patient 3 Retake Confocal 4.nd2	15	1185916
P3 Houston Dali Li 6-18-18 Patient 3 Retake Confocal 4.nd2	16	264732
P3 Houston Dali Li 6-18-18 Patient 3 Retake Confocal 4.nd2	17	728936
P3 Houston Dali Li 6-18-18 Patient 3 Retake Confocal 4.nd2	18	855171
P3 Houston Dali Li 6-18-18 Patient 3 Retake Confocal 4.nd2	19	2531592
P3 Houston Dali Li 6-18-18 Patient 3 Retake Confocal 4.nd2	20	607651
P3 Houston Dali Li 6-18-18 Patient 3 Retake Confocal 4.nd2	21	1186106
P3 Houston Dali Li 6-18-18 Patient 3 Retake Confocal 4.nd2	22	1167837
P3 Houston Dali Li 6-18-18 Patient 3 Retake Confocal 4.nd2	23	368156
P3 Houston Dali Li 6-18-18 Patient 3 Retake Confocal 4.nd2	24	685079
P3 Houston Dali Li 6-18-18 Patient 3 Retake Confocal 4.nd2	25	189558
P3 Houston Dali Li 6-18-18 Patient 3 Retake Confocal 4.nd2	26	419663
P3 Houston Dali Li 6-18-18 Patient 3 Retake Confocal 4.nd2	27	310148
P3 Houston Dali Li 6-18-18 Patient 3 Retake Confocal 4.nd2	28	2424744
P3 Houston Dali Li 6-18-18 Patient 3 Retake Confocal 4.nd2	29	76168
P3 Houston Dali Li 6-18-18 Patient 3 Retake Confocal 4.nd2	30	243275
P3 Houston Dali Li 6-18-18 Patient 3 Retake Confocal 4.nd2	31	189429
P3 Houston Dali Li 6-18-18 Patient 3 Retake Confocal 4.nd2	32	156474
P3 Houston Dali Li 6-18-18 Patient 3 Retake Confocal 5.nd2	1	606399
P3 Houston Dali Li 6-18-18 Patient 3 Retake Confocal 5.nd2	2	1254885
P3 Houston Dali Li 6-18-18 Patient 3 Retake Confocal 5.nd2	3	1644553
P3 Houston Dali Li 6-18-18 Patient 3 Retake Confocal 5.nd2	4	1001955
P3 Houston Dali Li 6-18-18 Patient 3 Retake Confocal 5.nd2	5	856719
P3 Houston Dali Li 6-18-18 Patient 3 Retake Confocal 5.nd2	6	2461775
P3 Houston Dali Li 6-18-18 Patient 3 Retake Confocal 5.nd2	7	497629
P3 Houston Dali Li 6-18-18 Patient 3 Retake Confocal 5.nd2	8	1786307
P3 Houston Dali Li 6-18-18 Patient 3 Retake Confocal 5.nd2	9	1236276
P3 Houston Dali Li 6-18-18 Patient 3 Retake Confocal 5.nd2	10	1378405
P3 Houston Dali Li 6-18-18 Patient 3 Retake Confocal 5.nd2	11	1595528
P3 Houston Dali Li 6-18-18 Patient 3 Retake Confocal 5.nd2	12	1447366
P3 Houston Dali Li 6-18-18 Patient 3 Retake Confocal 5.nd2	13	1187461
P3 Houston Dali Li 6-18-18 Patient 3 Retake Confocal 5.nd2	14	695617
P3 Houston Dali Li 6-18-18 Patient 3 Retake Confocal 5.nd2	15	1131864
P3 Houston Dali Li 6-18-18 Patient 3 Retake Confocal 5.nd2	16	647732
P3 Houston Dali Li 6-18-18 Patient 3 Retake Confocal 5.nd2	17	1476754
P3 Houston Dali Li 6-18-18 Patient 3 Retake Confocal 5.nd2	18	1685112
P3 Houston Dali Li 6-18-18 Patient 3 Retake Confocal 5.nd2	19	890681
P3 Houston Dali Li 6-18-18 Patient 3 Retake Confocal 5.nd2	20	1438918
P3 Houston Dali Li 6-18-18 Patient 3 Retake Confocal 5.nd2	21	201465
P3 Houston Dali Li 6-18-18 Patient 3 Retake Confocal 5.nd2	22	1077222
P3 Houston Dali Li 6-18-18 Patient 3 Retake Confocal 5.nd2	23	410280
P3 Houston Dali Li 6-18-18 Patient 3 Retake Confocal 5.nd2	24	683065
P3 Houston Dali Li 6-18-18 Patient 3 Retake Confocal 5.nd2	25	538059
P3 Houston Dali Li 6-18-18 Patient 3 Retake Confocal 5.nd2	26	1613468
P3 Houston Dali Li 6-18-18 Patient 3 Retake Confocal 5.nd2	27	491350
P3 Houston Dali Li 6-18-18 Patient 3 Retake Confocal 5.nd2	28	828775
P3 Houston Dali Li 6-18-18 Patient 3 Retake Confocal 5.nd2	29	700839
P3 Houston Dali Li 6-18-18 Patient 3 Retake Confocal 5.nd2	30	882415
P3 Houston Dali Li 6-18-18 Patient 3 Retake Confocal 5.nd2	31	175191
P3 Houston Dali Li 6-18-18 Patient 3 Retake Confocal 5.nd2	32	273974
P3 Houston Dali Li 6-18-18 Patient 3 Retake Confocal 5.nd2	33	268924
P3 Houston Dali Li 6-18-18 Patient 3 Retake Confocal 5.nd2	34	471596
P3 Houston Dali Li 6-18-18 Patient 3 Retake Confocal 5.nd2	35	209476
P3 Houston Dali Li 6-18-18 Patient 3 Retake Confocal 5.nd2	36	241354
P3 Houston Dali Li 6-18-18 Patient 3 Retake Confocal 5.nd2	37	1767973
P3 Houston Dali Li 6-18-18 Patient 3 Retake Confocal 5.nd2	38	336255
P3 Houston Dali Li 6-18-18 Patient 3 Retake Confocal 5.nd2	39	551109
P3 Houston Dali Li 6-18-18 Patient 3 Retake Confocal 5.nd2	40	706853
P3 Houston Dali Li 6-18-18 Patient 3 Retake Confocal 5.nd2	41	191807
P3 Houston Dali Li 6-18-18 Patient 3 Retake Confocal 5.nd2	42	537945
P3 Houston Dali Li 6-18-18 Patient 3 Retake Confocal 5.nd2	43	211012
P3 Houston Dali Li 6-18-18 Patient 3 Retake Confocal 5.nd2	44	585540
P3 Houston Dali Li 6-18-18 Patient 3 Retake Confocal 5.nd2	45	762526
P3 Houston Dali Li 6-18-18 Patient 3 Retake Confocal 5.nd2	46	186523
P3 Houston Dali Li 6-18-18 Patient 3 Retake Confocal 5.nd2	47	509531
P3 Houston Dali Li 6-18-18 Patient 3 Retake Confocal 6.nd2	1	486629
P3 Houston Dali Li 6-18-18 Patient 3 Retake Confocal 6.nd2	2	732147
P3 Houston Dali Li 6-18-18 Patient 3 Retake Confocal 6.nd2	3	968736
P3 Houston Dali Li 6-18-18 Patient 3 Retake Confocal 6.nd2	4	1837575
P3 Houston Dali Li 6-18-18 Patient 3 Retake Confocal 6.nd2	5	1220850
P3 Houston Dali Li 6-18-18 Patient 3 Retake Confocal 6.nd2	6	836740
P3 Houston Dali Li 6-18-18 Patient 3 Retake Confocal 6.nd2	7	1117224
P3 Houston Dali Li 6-18-18 Patient 3 Retake Confocal 6.nd2	8	1071763
P3 Houston Dali Li 6-18-18 Patient 3 Retake Confocal 6.nd2	9	1399770
P3 Houston Dali Li 6-18-18 Patient 3 Retake Confocal 6.nd2	10	1050755
P3 Houston Dali Li 6-18-18 Patient 3 Retake Confocal 6.nd2	11	827408
P3 Houston Dali Li 6-18-18 Patient 3 Retake Confocal 6.nd2	12	501137
P3 Houston Dali Li 6-18-18 Patient 3 Retake Confocal 6.nd2	13	2287063
P3 Houston Dali Li 6-18-18 Patient 3 Retake Confocal 6.nd2	14	862587
P3 Houston Dali Li 6-18-18 Patient 3 Retake Confocal 6.nd2	15	991767
P3 Houston Dali Li 6-18-18 Patient 3 Retake Confocal 6.nd2	16	746657
P3 Houston Dali Li 6-18-18 Patient 3 Retake Confocal 6.nd2	17	880881
P3 Houston Dali Li 6-18-18 Patient 3 Retake Confocal 6.nd2	18	1211801
P3 Houston Dali Li 6-18-18 Patient 3 Retake Confocal 6.nd2	19	581318
P3 Houston Dali Li 6-18-18 Patient 3 Retake Confocal 6.nd2	20	822943
P3 Houston Dali Li 6-18-18 Patient 3 Retake Confocal 6.nd2	21	531892
P3 Houston Dali Li 6-18-18 Patient 3 Retake Confocal 6.nd2	22	1086809
P3 Houston Dali Li 6-18-18 Patient 3 Retake Confocal 6.nd2	23	932902
P3 Houston Dali Li 6-18-18 Patient 3 Retake Confocal 6.nd2	24	2306727
P3 Houston Dali Li 6-18-18 Patient 3 Retake Confocal 6.nd2	25	741975
P3 Houston Dali Li 6-18-18 Patient 3 Retake Confocal 6.nd2	26	484712
P3 Houston Dali Li 6-18-18 Patient 3 Retake Confocal 6.nd2	27	888527
P3 Houston Dali Li 6-18-18 Patient 3 Retake Confocal 6.nd2	28	768307
P3 Houston Dali Li 6-18-18 Patient 3 Retake Confocal 6.nd2	29	620988
P3 Houston Dali Li 6-18-18 Patient 3 Retake Confocal 6.nd2	30	585062
P3 Houston Dali Li 6-18-18 Patient 3 Retake Confocal 6.nd2	31	880974
P3 Houston Dali Li 6-18-18 Patient 3 Retake Confocal 6.nd2	32	583964
P3 Houston Dali Li 6-18-18 Patient 3 Retake Confocal 6.nd2	33	865375
P3 Houston Dali Li 6-18-18 Patient 3 Retake Confocal 6.nd2	34	646513
P3 Houston Dali Li 6-18-18 Patient 3 Retake Confocal 6.nd2	35	1086934
P3 Houston Dali Li 6-18-18 Patient 3 Retake Confocal 6.nd2	36	911792
P3 Houston Dali Li 6-18-18 Patient 3 Retake Confocal 6.nd2	37	818419
P3 Houston Dali Li 6-18-18 Patient 3 Retake Confocal 6.nd2	38	604270
P3 Houston Dali Li 6-18-18 Patient 3 Retake Confocal 6.nd2	39	529749
P3 Houston Dali Li 6-18-18 Patient 3 Retake Confocal 6.nd2	40	177913
P3 Houston Dali Li 6-18-18 Patient 3 Retake Confocal 6.nd2	41	704853
P3 Houston Dali Li 6-18-18 Patient 3 Retake Confocal 6.nd2	42	65827
P3 Houston Dali Li 6-18-18 Patient 3 Retake Confocal 6.nd2	43	245396
P3 Houston Dali Li 6-18-18 Patient 3 Retake Confocal 6.nd2	44	287487
P3 Houston Dali Li 6-18-18 Patient 3 Retake Confocal 6.nd2	45	362935
P3 Houston Dali Li 6-18-18 Patient 3 Retake Confocal 6.nd2	46	1092656
P3 Houston Dali Li 6-18-18 Patient 3 Retake Confocal 6.nd2	47	287559
P3 Houston Dali Li 6-18-18 Patient 3 Retake Confocal 6.nd2	48	697601
P3 Houston Dali Li 6-18-18 Patient 3 Retake Confocal 6.nd2	49	516479
P3 Houston Dali Li 6-18-18 Patient 3 Retake Confocal 6.nd2	50	214410
P3 Houston Dali Li 6-18-18 Patient 3 Retake Confocal 6.nd2	51	532853
P3 Houston Dali Li 6-18-18 Patient 3 Retake Confocal 7.nd2	1	2044632
P3 Houston Dali Li 6-18-18 Patient 3 Retake Confocal 7.nd2	2	2242096
P3 Houston Dali Li 6-18-18 Patient 3 Retake Confocal 7.nd2	3	1562107
P3 Houston Dali Li 6-18-18 Patient 3 Retake Confocal 7.nd2	4	1910689
P3 Houston Dali Li 6-18-18 Patient 3 Retake Confocal 7.nd2	5	2818454
P3 Houston Dali Li 6-18-18 Patient 3 Retake Confocal 7.nd2	6	1942640
P3 Houston Dali Li 6-18-18 Patient 3 Retake Confocal 7.nd2	7	203630
P3 Houston Dali Li 6-18-18 Patient 3 Retake Confocal 7.nd2	8	1749578
P3 Houston Dali Li 6-18-18 Patient 3 Retake Confocal 7.nd2	9	1540524
P3 Houston Dali Li 6-18-18 Patient 3 Retake Confocal 7.nd2	10	1226693
P3 Houston Dali Li 6-18-18 Patient 3 Retake Confocal 7.nd2	11	1458616
P3 Houston Dali Li 6-18-18 Patient 3 Retake Confocal 7.nd2	12	210742
P3 Houston Dali Li 6-18-18 Patient 3 Retake Confocal 7.nd2	13	909806
P3 Houston Dali Li 6-18-18 Patient 3 Retake Confocal 7.nd2	14	1250520
P3 Houston Dali Li 6-18-18 Patient 3 Retake Confocal 7.nd2	15	159897
P3 Houston Dali Li 6-18-18 Patient 3 Retake Confocal 7.nd2	16	1645351
P3 Houston Dali Li 6-18-18 Patient 3 Retake Confocal 7.nd2	17	1525597
P3 Houston Dali Li 6-18-18 Patient 3 Retake Confocal 7.nd2	18	600743
P3 Houston Dali Li 6-18-18 Patient 3 Retake Confocal 7.nd2	19	837511
P3 Houston Dali Li 6-18-18 Patient 3 Retake Confocal 7.nd2	20	1086437
P3 Houston Dali Li 6-18-18 Patient 3 Retake Confocal 7.nd2	21	922442
P3 Houston Dali Li 6-18-18 Patient 3 Retake Confocal 7.nd2	22	661724
P3 Houston Dali Li 6-18-18 Patient 3 Retake Confocal 7.nd2	23	192372
P3 Houston Dali Li 6-18-18 Patient 3 Retake Confocal 7.nd2	24	533048
P3 Houston Dali Li 6-18-18 Patient 3 Retake Confocal 7.nd2	25	287402
P3 Houston Dali Li 6-18-18 Patient 3 Retake Confocal 7.nd2	26	1840852
P3 Houston Dali Li 6-18-18 Patient 3 Retake Confocal 7.nd2	27	736285
P3 Houston Dali Li 6-18-18 Patient 3 Retake Confocal 7.nd2	28	669242
P3 Houston Dali Li 6-18-18 Patient 3 Retake Confocal 7.nd2	29	595543
P3 Houston Dali Li 6-18-18 Patient 3 Retake Confocal 7.nd2	30	449122
P3 Houston Dali Li 6-18-18 Patient 3 Retake Confocal 7.nd2	31	539028
P3 Houston Dali Li 6-27-18 Patient 3 Repeat Confocal 1.nd2	1	584890
P3 Houston Dali Li 6-27-18 Patient 3 Repeat Confocal 1.nd2	2	189541
P3 Houston Dali Li 6-27-18 Patient 3 Repeat Confocal 1.nd2	3	558842
P3 Houston Dali Li 6-27-18 Patient 3 Repeat Confocal 1.nd2	4	367564
P3 Houston Dali Li 6-27-18 Patient 3 Repeat Confocal 1.nd2	5	605956
P3 Houston Dali Li 6-27-18 Patient 3 Repeat Confocal 1.nd2	6	122906
P3 Houston Dali Li 6-27-18 Patient 3 Repeat Confocal 1.nd2	7	138102
P3 Houston Dali Li 6-27-18 Patient 3 Repeat Confocal 1.nd2	8	90943
P3 Houston Dali Li 6-27-18 Patient 3 Repeat Confocal 1.nd2	9	755575
P3 Houston Dali Li 6-27-18 Patient 3 Repeat Confocal 1.nd2	10	301984
P3 Houston Dali Li 6-27-18 Patient 3 Repeat Confocal 1.nd2	11	219836
P3 Houston Dali Li 6-27-18 Patient 3 Repeat Confocal 1.nd2	12	106466
P3 Houston Dali Li 6-27-18 Patient 3 Repeat Confocal 1.nd2	13	200828
P3 Houston Dali Li 6-27-18 Patient 3 Repeat Confocal 1.nd2	14	117861
P3 Houston Dali Li 6-27-18 Patient 3 Repeat Confocal 1.nd2	15	154428
P3 Houston Dali Li 6-27-18 Patient 3 Repeat Confocal 1.nd2	16	435125
P3 Houston Dali Li 6-27-18 Patient 3 Repeat Confocal 1.nd2	17	332225
P3 Houston Dali Li 6-27-18 Patient 3 Repeat Confocal 1.nd2	18	41597
P3 Houston Dali Li 6-27-18 Patient 3 Repeat Confocal 1.nd2	19	142775
P3 Houston Dali Li 6-27-18 Patient 3 Repeat Confocal 1.nd2	20	119297
P3 Houston Dali Li 6-27-18 Patient 3 Repeat Confocal 1.nd2	21	54849
P3 Houston Dali Li 6-27-18 Patient 3 Repeat Confocal 1.nd2	22	76684
P3 Houston Dali Li 6-27-18 Patient 3 Repeat Confocal 1.nd2	23	171351
P3 Houston Dali Li 6-27-18 Patient 3 Repeat Confocal 1.nd2	24	53177
P3 Houston Dali Li 6-27-18 Patient 3 Repeat Confocal 1.nd2	25	70170
P3 Houston Dali Li 6-27-18 Patient 3 Repeat Confocal 10.nd2	1	397739
P3 Houston Dali Li 6-27-18 Patient 3 Repeat Confocal 10.nd2	2	85464
P3 Houston Dali Li 6-27-18 Patient 3 Repeat Confocal 10.nd2	3	494713
P3 Houston Dali Li 6-27-18 Patient 3 Repeat Confocal 10.nd2	4	492901
P3 Houston Dali Li 6-27-18 Patient 3 Repeat Confocal 10.nd2	5	546035
P3 Houston Dali Li 6-27-18 Patient 3 Repeat Confocal 10.nd2	6	599058
P3 Houston Dali Li 6-27-18 Patient 3 Repeat Confocal 10.nd2	7	522561
P3 Houston Dali Li 6-27-18 Patient 3 Repeat Confocal 10.nd2	8	536435
P3 Houston Dali Li 6-27-18 Patient 3 Repeat Confocal 10.nd2	9	232327
P3 Houston Dali Li 6-27-18 Patient 3 Repeat Confocal 10.nd2	10	542412
P3 Houston Dali Li 6-27-18 Patient 3 Repeat Confocal 10.nd2	11	473396
P3 Houston Dali Li 6-27-18 Patient 3 Repeat Confocal 10.nd2	12	199538
P3 Houston Dali Li 6-27-18 Patient 3 Repeat Confocal 10.nd2	13	91234
P3 Houston Dali Li 6-27-18 Patient 3 Repeat Confocal 10.nd2	14	389646
P3 Houston Dali Li 6-27-18 Patient 3 Repeat Confocal 10.nd2	15	717930
P3 Houston Dali Li 6-27-18 Patient 3 Repeat Confocal 10.nd2	16	489043
P3 Houston Dali Li 6-27-18 Patient 3 Repeat Confocal 10.nd2	17	147687
P3 Houston Dali Li 6-27-18 Patient 3 Repeat Confocal 10.nd2	18	101924
P3 Houston Dali Li 6-27-18 Patient 3 Repeat Confocal 10.nd2	19	397272
P3 Houston Dali Li 6-27-18 Patient 3 Repeat Confocal 10.nd2	20	366919
P3 Houston Dali Li 6-27-18 Patient 3 Repeat Confocal 11.nd2	1	436210
P3 Houston Dali Li 6-27-18 Patient 3 Repeat Confocal 11.nd2	2	654039
P3 Houston Dali Li 6-27-18 Patient 3 Repeat Confocal 11.nd2	3	957594
P3 Houston Dali Li 6-27-18 Patient 3 Repeat Confocal 11.nd2	4	456300
P3 Houston Dali Li 6-27-18 Patient 3 Repeat Confocal 11.nd2	5	371880
P3 Houston Dali Li 6-27-18 Patient 3 Repeat Confocal 11.nd2	6	615839
P3 Houston Dali Li 6-27-18 Patient 3 Repeat Confocal 11.nd2	7	239965
P3 Houston Dali Li 6-27-18 Patient 3 Repeat Confocal 11.nd2	8	469223
P3 Houston Dali Li 6-27-18 Patient 3 Repeat Confocal 11.nd2	9	763146
P3 Houston Dali Li 6-27-18 Patient 3 Repeat Confocal 11.nd2	10	1290545
P3 Houston Dali Li 6-27-18 Patient 3 Repeat Confocal 11.nd2	11	469064
P3 Houston Dali Li 6-27-18 Patient 3 Repeat Confocal 11.nd2	12	744066
P3 Houston Dali Li 6-27-18 Patient 3 Repeat Confocal 11.nd2	13	612339
P3 Houston Dali Li 6-27-18 Patient 3 Repeat Confocal 11.nd2	14	613456
P3 Houston Dali Li 6-27-18 Patient 3 Repeat Confocal 11.nd2	15	318058
P3 Houston Dali Li 6-27-18 Patient 3 Repeat Confocal 11.nd2	16	348746
P3 Houston Dali Li 6-27-18 Patient 3 Repeat Confocal 11.nd2	17	243083
P3 Houston Dali Li 6-27-18 Patient 3 Repeat Confocal 11.nd2	18	296027
P3 Houston Dali Li 6-27-18 Patient 3 Repeat Confocal 11.nd2	19	96365
P3 Houston Dali Li 6-27-18 Patient 3 Repeat Confocal 11.nd2	20	189202
P3 Houston Dali Li 6-27-18 Patient 3 Repeat Confocal 11.nd2	21	264167
P3 Houston Dali Li 6-27-18 Patient 3 Repeat Confocal 11.nd2	22	414873
P3 Houston Dali Li 6-27-18 Patient 3 Repeat Confocal 11.nd2	23	444360
P3 Houston Dali Li 6-27-18 Patient 3 Repeat Confocal 11.nd2	24	79402
P3 Houston Dali Li 6-27-18 Patient 3 Repeat Confocal 11.nd2	25	73167
P3 Houston Dali Li 6-27-18 Patient 3 Repeat Confocal 11.nd2	26	90536
P3 Houston Dali Li 6-27-18 Patient 3 Repeat Confocal 11.nd2	27	333464
P3 Houston Dali Li 6-27-18 Patient 3 Repeat Confocal 11.nd2	28	155861
P3 Houston Dali Li 6-27-18 Patient 3 Repeat Confocal 11.nd2	29	371037
P3 Houston Dali Li 6-27-18 Patient 3 Repeat Confocal 11.nd2	30	181960
P3 Houston Dali Li 6-27-18 Patient 3 Repeat Confocal 11.nd2	31	115200
P3 Houston Dali Li 6-27-18 Patient 3 Repeat Confocal 11.nd2	32	49895
P3 Houston Dali Li 6-27-18 Patient 3 Repeat Confocal 11.nd2	33	167686
P3 Houston Dali Li 6-27-18 Patient 3 Repeat Confocal 11.nd2	34	476029
P3 Houston Dali Li 6-27-18 Patient 3 Repeat Confocal 11.nd2	35	432402
P3 Houston Dali Li 6-27-18 Patient 3 Repeat Confocal 12.nd2	1	646411
P3 Houston Dali Li 6-27-18 Patient 3 Repeat Confocal 12.nd2	2	509017
P3 Houston Dali Li 6-27-18 Patient 3 Repeat Confocal 12.nd2	3	950062
P3 Houston Dali Li 6-27-18 Patient 3 Repeat Confocal 12.nd2	4	657657
P3 Houston Dali Li 6-27-18 Patient 3 Repeat Confocal 12.nd2	5	535769
P3 Houston Dali Li 6-27-18 Patient 3 Repeat Confocal 12.nd2	6	438028
P3 Houston Dali Li 6-27-18 Patient 3 Repeat Confocal 12.nd2	7	535218
P3 Houston Dali Li 6-27-18 Patient 3 Repeat Confocal 12.nd2	8	748117
P3 Houston Dali Li 6-27-18 Patient 3 Repeat Confocal 12.nd2	9	485134
P3 Houston Dali Li 6-27-18 Patient 3 Repeat Confocal 12.nd2	10	390115
P3 Houston Dali Li 6-27-18 Patient 3 Repeat Confocal 12.nd2	11	263419
P3 Houston Dali Li 6-27-18 Patient 3 Repeat Confocal 12.nd2	12	529604
P3 Houston Dali Li 6-27-18 Patient 3 Repeat Confocal 12.nd2	13	261103
P3 Houston Dali Li 6-27-18 Patient 3 Repeat Confocal 12.nd2	14	560430
P3 Houston Dali Li 6-27-18 Patient 3 Repeat Confocal 12.nd2	15	327742
P3 Houston Dali Li 6-27-18 Patient 3 Repeat Confocal 12.nd2	16	34191
P3 Houston Dali Li 6-27-18 Patient 3 Repeat Confocal 13.nd2	1	477503
P3 Houston Dali Li 6-27-18 Patient 3 Repeat Confocal 13.nd2	2	781538
P3 Houston Dali Li 6-27-18 Patient 3 Repeat Confocal 13.nd2	3	677721
P3 Houston Dali Li 6-27-18 Patient 3 Repeat Confocal 13.nd2	4	891002
P3 Houston Dali Li 6-27-18 Patient 3 Repeat Confocal 13.nd2	5	953580
P3 Houston Dali Li 6-27-18 Patient 3 Repeat Confocal 13.nd2	6	359258
P3 Houston Dali Li 6-27-18 Patient 3 Repeat Confocal 13.nd2	7	463871
P3 Houston Dali Li 6-27-18 Patient 3 Repeat Confocal 13.nd2	8	127779
P3 Houston Dali Li 6-27-18 Patient 3 Repeat Confocal 13.nd2	9	135697
P3 Houston Dali Li 6-27-18 Patient 3 Repeat Confocal 13.nd2	10	166460
P3 Houston Dali Li 6-27-18 Patient 3 Repeat Confocal 13.nd2	11	104062
P3 Houston Dali Li 6-27-18 Patient 3 Repeat Confocal 13.nd2	12	766370
P3 Houston Dali Li 6-27-18 Patient 3 Repeat Confocal 13.nd2	13	88862
P3 Houston Dali Li 6-27-18 Patient 3 Repeat Confocal 2.nd2	1	432185
P3 Houston Dali Li 6-27-18 Patient 3 Repeat Confocal 2.nd2	2	565963
P3 Houston Dali Li 6-27-18 Patient 3 Repeat Confocal 2.nd2	3	549953
P3 Houston Dali Li 6-27-18 Patient 3 Repeat Confocal 2.nd2	4	522220
P3 Houston Dali Li 6-27-18 Patient 3 Repeat Confocal 2.nd2	5	425972
P3 Houston Dali Li 6-27-18 Patient 3 Repeat Confocal 2.nd2	6	437409
P3 Houston Dali Li 6-27-18 Patient 3 Repeat Confocal 2.nd2	7	697358
P3 Houston Dali Li 6-27-18 Patient 3 Repeat Confocal 2.nd2	8	732026
P3 Houston Dali Li 6-27-18 Patient 3 Repeat Confocal 2.nd2	9	565578
P3 Houston Dali Li 6-27-18 Patient 3 Repeat Confocal 2.nd2	10	411489
P3 Houston Dali Li 6-27-18 Patient 3 Repeat Confocal 2.nd2	11	56329
P3 Houston Dali Li 6-27-18 Patient 3 Repeat Confocal 2.nd2	12	206852
P3 Houston Dali Li 6-27-18 Patient 3 Repeat Confocal 2.nd2	13	63602
P3 Houston Dali Li 6-27-18 Patient 3 Repeat Confocal 2.nd2	14	95883
P3 Houston Dali Li 6-27-18 Patient 3 Repeat Confocal 2.nd2	15	105826
P3 Houston Dali Li 6-27-18 Patient 3 Repeat Confocal 2.nd2	16	78230
P3 Houston Dali Li 6-27-18 Patient 3 Repeat Confocal 2.nd2	17	381951
P3 Houston Dali Li 6-27-18 Patient 3 Repeat Confocal 2.nd2	18	145114
P3 Houston Dali Li 6-27-18 Patient 3 Repeat Confocal 2.nd2	19	225954
P3 Houston Dali Li 6-27-18 Patient 3 Repeat Confocal 2.nd2	20	355655
P3 Houston Dali Li 6-27-18 Patient 3 Repeat Confocal 2.nd2	21	66594
P3 Houston Dali Li 6-27-18 Patient 3 Repeat Confocal 2.nd2	22	60055
P3 Houston Dali Li 6-27-18 Patient 3 Repeat Confocal 2.nd2	23	97939
P3 Houston Dali Li 6-27-18 Patient 3 Repeat Confocal 2.nd2	24	57591
P3 Houston Dali Li 6-27-18 Patient 3 Repeat Confocal 2.nd2	25	136065
P3 Houston Dali Li 6-27-18 Patient 3 Repeat Confocal 3.nd2	1	289871
P3 Houston Dali Li 6-27-18 Patient 3 Repeat Confocal 3.nd2	2	537868
P3 Houston Dali Li 6-27-18 Patient 3 Repeat Confocal 3.nd2	3	468096
P3 Houston Dali Li 6-27-18 Patient 3 Repeat Confocal 3.nd2	4	558752
P3 Houston Dali Li 6-27-18 Patient 3 Repeat Confocal 3.nd2	5	234772
P3 Houston Dali Li 6-27-18 Patient 3 Repeat Confocal 3.nd2	6	275167
P3 Houston Dali Li 6-27-18 Patient 3 Repeat Confocal 3.nd2	7	559140
P3 Houston Dali Li 6-27-18 Patient 3 Repeat Confocal 3.nd2	8	813663
P3 Houston Dali Li 6-27-18 Patient 3 Repeat Confocal 3.nd2	9	532548
P3 Houston Dali Li 6-27-18 Patient 3 Repeat Confocal 3.nd2	10	142553
P3 Houston Dali Li 6-27-18 Patient 3 Repeat Confocal 3.nd2	11	414349
P3 Houston Dali Li 6-27-18 Patient 3 Repeat Confocal 3.nd2	12	97137
P3 Houston Dali Li 6-27-18 Patient 3 Repeat Confocal 3.nd2	13	570011
P3 Houston Dali Li 6-27-18 Patient 3 Repeat Confocal 3.nd2	14	238972
P3 Houston Dali Li 6-27-18 Patient 3 Repeat Confocal 3.nd2	15	117293
P3 Houston Dali Li 6-27-18 Patient 3 Repeat Confocal 3.nd2	16	888665
P3 Houston Dali Li 6-27-18 Patient 3 Repeat Confocal 3.nd2	17	438571
P3 Houston Dali Li 6-27-18 Patient 3 Repeat Confocal 3.nd2	18	108173
P3 Houston Dali Li 6-27-18 Patient 3 Repeat Confocal 3.nd2	19	170507
P3 Houston Dali Li 6-27-18 Patient 3 Repeat Confocal 3.nd2	20	133652
P3 Houston Dali Li 6-27-18 Patient 3 Repeat Confocal 3.nd2	21	85972
P3 Houston Dali Li 6-27-18 Patient 3 Repeat Confocal 3.nd2	22	89649
P3 Houston Dali Li 6-27-18 Patient 3 Repeat Confocal 4.nd2	1	649851
P3 Houston Dali Li 6-27-18 Patient 3 Repeat Confocal 4.nd2	2	443127
P3 Houston Dali Li 6-27-18 Patient 3 Repeat Confocal 4.nd2	3	172272
P3 Houston Dali Li 6-27-18 Patient 3 Repeat Confocal 4.nd2	4	379905
P3 Houston Dali Li 6-27-18 Patient 3 Repeat Confocal 4.nd2	5	455870
P3 Houston Dali Li 6-27-18 Patient 3 Repeat Confocal 4.nd2	6	372698
P3 Houston Dali Li 6-27-18 Patient 3 Repeat Confocal 4.nd2	7	144233
P3 Houston Dali Li 6-27-18 Patient 3 Repeat Confocal 4.nd2	8	525245
P3 Houston Dali Li 6-27-18 Patient 3 Repeat Confocal 4.nd2	9	510153
P3 Houston Dali Li 6-27-18 Patient 3 Repeat Confocal 4.nd2	10	169381
P3 Houston Dali Li 6-27-18 Patient 3 Repeat Confocal 4.nd2	11	430377
P3 Houston Dali Li 6-27-18 Patient 3 Repeat Confocal 4.nd2	12	447280
P3 Houston Dali Li 6-27-18 Patient 3 Repeat Confocal 4.nd2	13	416752
P3 Houston Dali Li 6-27-18 Patient 3 Repeat Confocal 4.nd2	14	88761
P3 Houston Dali Li 6-27-18 Patient 3 Repeat Confocal 4.nd2	15	334807
P3 Houston Dali Li 6-27-18 Patient 3 Repeat Confocal 4.nd2	16	66499
P3 Houston Dali Li 6-27-18 Patient 3 Repeat Confocal 4.nd2	17	73292
P3 Houston Dali Li 6-27-18 Patient 3 Repeat Confocal 4.nd2	18	120243
P3 Houston Dali Li 6-27-18 Patient 3 Repeat Confocal 4.nd2	19	127017
P3 Houston Dali Li 6-27-18 Patient 3 Repeat Confocal 4.nd2	20	75069
P3 Houston Dali Li 6-27-18 Patient 3 Repeat Confocal 4.nd2	21	235006
P3 Houston Dali Li 6-27-18 Patient 3 Repeat Confocal 4.nd2	22	361727
P3 Houston Dali Li 6-27-18 Patient 3 Repeat Confocal 4.nd2	23	136585
P3 Houston Dali Li 6-27-18 Patient 3 Repeat Confocal 5.nd2	1	643522
P3 Houston Dali Li 6-27-18 Patient 3 Repeat Confocal 5.nd2	2	445631
P3 Houston Dali Li 6-27-18 Patient 3 Repeat Confocal 5.nd2	3	365249
P3 Houston Dali Li 6-27-18 Patient 3 Repeat Confocal 5.nd2	4	548185
P3 Houston Dali Li 6-27-18 Patient 3 Repeat Confocal 5.nd2	5	198787
P3 Houston Dali Li 6-27-18 Patient 3 Repeat Confocal 5.nd2	6	448451
P3 Houston Dali Li 6-27-18 Patient 3 Repeat Confocal 5.nd2	7	450517
P3 Houston Dali Li 6-27-18 Patient 3 Repeat Confocal 5.nd2	8	162539
P3 Houston Dali Li 6-27-18 Patient 3 Repeat Confocal 5.nd2	9	342008
P3 Houston Dali Li 6-27-18 Patient 3 Repeat Confocal 5.nd2	10	443620
P3 Houston Dali Li 6-27-18 Patient 3 Repeat Confocal 5.nd2	11	188175
P3 Houston Dali Li 6-27-18 Patient 3 Repeat Confocal 5.nd2	12	115250
P3 Houston Dali Li 6-27-18 Patient 3 Repeat Confocal 5.nd2	13	88837
P3 Houston Dali Li 6-27-18 Patient 3 Repeat Confocal 5.nd2	14	88188
P3 Houston Dali Li 6-27-18 Patient 3 Repeat Confocal 5.nd2	15	203536
P3 Houston Dali Li 6-27-18 Patient 3 Repeat Confocal 5.nd2	16	108199
P3 Houston Dali Li 6-27-18 Patient 3 Repeat Confocal 5.nd2	17	80649
P3 Houston Dali Li 6-27-18 Patient 3 Repeat Confocal 5.nd2	18	205151
P3 Houston Dali Li 6-27-18 Patient 3 Repeat Confocal 5.nd2	19	113198
P3 Houston Dali Li 6-27-18 Patient 3 Repeat Confocal 5.nd2	20	97366
P3 Houston Dali Li 6-27-18 Patient 3 Repeat Confocal 6.nd2	1	536218
P3 Houston Dali Li 6-27-18 Patient 3 Repeat Confocal 6.nd2	2	602039
P3 Houston Dali Li 6-27-18 Patient 3 Repeat Confocal 6.nd2	3	766937
P3 Houston Dali Li 6-27-18 Patient 3 Repeat Confocal 6.nd2	4	386225
P3 Houston Dali Li 6-27-18 Patient 3 Repeat Confocal 6.nd2	5	237267
P3 Houston Dali Li 6-27-18 Patient 3 Repeat Confocal 6.nd2	6	538519
P3 Houston Dali Li 6-27-18 Patient 3 Repeat Confocal 6.nd2	7	460112
P3 Houston Dali Li 6-27-18 Patient 3 Repeat Confocal 6.nd2	8	630232
P3 Houston Dali Li 6-27-18 Patient 3 Repeat Confocal 6.nd2	9	472840
P3 Houston Dali Li 6-27-18 Patient 3 Repeat Confocal 6.nd2	10	290786
P3 Houston Dali Li 6-27-18 Patient 3 Repeat Confocal 6.nd2	11	205357
P3 Houston Dali Li 6-27-18 Patient 3 Repeat Confocal 6.nd2	12	382285
P3 Houston Dali Li 6-27-18 Patient 3 Repeat Confocal 6.nd2	13	166624
P3 Houston Dali Li 6-27-18 Patient 3 Repeat Confocal 6.nd2	14	544270
P3 Houston Dali Li 6-27-18 Patient 3 Repeat Confocal 6.nd2	15	201402
P3 Houston Dali Li 6-27-18 Patient 3 Repeat Confocal 6.nd2	16	221653
P3 Houston Dali Li 6-27-18 Patient 3 Repeat Confocal 6.nd2	17	335895
P3 Houston Dali Li 6-27-18 Patient 3 Repeat Confocal 6.nd2	18	62637
P3 Houston Dali Li 6-27-18 Patient 3 Repeat Confocal 6.nd2	19	458510
P3 Houston Dali Li 6-27-18 Patient 3 Repeat Confocal 6.nd2	20	970433
P3 Houston Dali Li 6-27-18 Patient 3 Repeat Confocal 6.nd2	21	318120
P3 Houston Dali Li 6-27-18 Patient 3 Repeat Confocal 6.nd2	22	224030
P3 Houston Dali Li 6-27-18 Patient 3 Repeat Confocal 6.nd2	23	156347
P3 Houston Dali Li 6-27-18 Patient 3 Repeat Confocal 6.nd2	24	304048
P3 Houston Dali Li 6-27-18 Patient 3 Repeat Confocal 6.nd2	25	345460
P3 Houston Dali Li 6-27-18 Patient 3 Repeat Confocal 6.nd2	26	41805
P3 Houston Dali Li 6-27-18 Patient 3 Repeat Confocal 7.nd2	1	678397
P3 Houston Dali Li 6-27-18 Patient 3 Repeat Confocal 7.nd2	2	504015
P3 Houston Dali Li 6-27-18 Patient 3 Repeat Confocal 7.nd2	3	350181
P3 Houston Dali Li 6-27-18 Patient 3 Repeat Confocal 7.nd2	4	654406
P3 Houston Dali Li 6-27-18 Patient 3 Repeat Confocal 7.nd2	5	557846
P3 Houston Dali Li 6-27-18 Patient 3 Repeat Confocal 7.nd2	6	454508
P3 Houston Dali Li 6-27-18 Patient 3 Repeat Confocal 7.nd2	7	624639
P3 Houston Dali Li 6-27-18 Patient 3 Repeat Confocal 7.nd2	8	336101
P3 Houston Dali Li 6-27-18 Patient 3 Repeat Confocal 7.nd2	9	407148
P3 Houston Dali Li 6-27-18 Patient 3 Repeat Confocal 7.nd2	10	208784
P3 Houston Dali Li 6-27-18 Patient 3 Repeat Confocal 7.nd2	11	507376
P3 Houston Dali Li 6-27-18 Patient 3 Repeat Confocal 7.nd2	12	348503
P3 Houston Dali Li 6-27-18 Patient 3 Repeat Confocal 7.nd2	13	408809
P3 Houston Dali Li 6-27-18 Patient 3 Repeat Confocal 7.nd2	14	102336
P3 Houston Dali Li 6-27-18 Patient 3 Repeat Confocal 7.nd2	15	91524
P3 Houston Dali Li 6-27-18 Patient 3 Repeat Confocal 7.nd2	16	92153
P3 Houston Dali Li 6-27-18 Patient 3 Repeat Confocal 7.nd2	17	53157
P3 Houston Dali Li 6-27-18 Patient 3 Repeat Confocal 7.nd2	18	682458
P3 Houston Dali Li 6-27-18 Patient 3 Repeat Confocal 8.nd2	1	458094
P3 Houston Dali Li 6-27-18 Patient 3 Repeat Confocal 8.nd2	2	513071
P3 Houston Dali Li 6-27-18 Patient 3 Repeat Confocal 8.nd2	3	448685
P3 Houston Dali Li 6-27-18 Patient 3 Repeat Confocal 8.nd2	4	661595
P3 Houston Dali Li 6-27-18 Patient 3 Repeat Confocal 8.nd2	5	695213
P3 Houston Dali Li 6-27-18 Patient 3 Repeat Confocal 8.nd2	6	695021
P3 Houston Dali Li 6-27-18 Patient 3 Repeat Confocal 8.nd2	7	624821
P3 Houston Dali Li 6-27-18 Patient 3 Repeat Confocal 8.nd2	8	532204
P3 Houston Dali Li 6-27-18 Patient 3 Repeat Confocal 8.nd2	9	523646
P3 Houston Dali Li 6-27-18 Patient 3 Repeat Confocal 8.nd2	10	397756
P3 Houston Dali Li 6-27-18 Patient 3 Repeat Confocal 8.nd2	11	747721
P3 Houston Dali Li 6-27-18 Patient 3 Repeat Confocal 8.nd2	12	565434
P3 Houston Dali Li 6-27-18 Patient 3 Repeat Confocal 8.nd2	13	951839
P3 Houston Dali Li 6-27-18 Patient 3 Repeat Confocal 8.nd2	14	896414
P3 Houston Dali Li 6-27-18 Patient 3 Repeat Confocal 8.nd2	15	337082
P3 Houston Dali Li 6-27-18 Patient 3 Repeat Confocal 8.nd2	16	678428
P3 Houston Dali Li 6-27-18 Patient 3 Repeat Confocal 8.nd2	17	618299
P3 Houston Dali Li 6-27-18 Patient 3 Repeat Confocal 8.nd2	18	614871
P3 Houston Dali Li 6-27-18 Patient 3 Repeat Confocal 8.nd2	19	125681
P3 Houston Dali Li 6-27-18 Patient 3 Repeat Confocal 8.nd2	20	715029
P3 Houston Dali Li 6-27-18 Patient 3 Repeat Confocal 8.nd2	21	113149
P3 Houston Dali Li 6-27-18 Patient 3 Repeat Confocal 8.nd2	22	106784
P3 Houston Dali Li 6-27-18 Patient 3 Repeat Confocal 9.nd2	1	584183
P3 Houston Dali Li 6-27-18 Patient 3 Repeat Confocal 9.nd2	2	462607
P3 Houston Dali Li 6-27-18 Patient 3 Repeat Confocal 9.nd2	3	487278
P3 Houston Dali Li 6-27-18 Patient 3 Repeat Confocal 9.nd2	4	725656
P3 Houston Dali Li 6-27-18 Patient 3 Repeat Confocal 9.nd2	5	617093
P3 Houston Dali Li 6-27-18 Patient 3 Repeat Confocal 9.nd2	6	558119
P3 Houston Dali Li 6-27-18 Patient 3 Repeat Confocal 9.nd2	7	626950
P3 Houston Dali Li 6-27-18 Patient 3 Repeat Confocal 9.nd2	8	564061
P3 Houston Dali Li 6-27-18 Patient 3 Repeat Confocal 9.nd2	9	816669
P3 Houston Dali Li 6-27-18 Patient 3 Repeat Confocal 9.nd2	10	239100
P3 Houston Dali Li 6-27-18 Patient 3 Repeat Confocal 9.nd2	11	441154
P3 Houston Dali Li 6-27-18 Patient 3 Repeat Confocal 9.nd2	12	298625
P3 Houston Dali Li 6-27-18 Patient 3 Repeat Confocal 9.nd2	13	96449
P3 Houston Dali Li 6-27-18 Patient 3 Repeat Confocal 9.nd2	14	300439
P3 Houston Dali Li 6-27-18 Patient 3 Repeat Confocal 9.nd2	15	234945
P3 Houston Dali Li 6-27-18 Patient 3 Repeat Confocal 9.nd2	16	99599
P3 Houston Dali Li 6-27-18 Patient 3 Repeat Confocal 9.nd2	17	89076
P3 Houston Dali Li 6-27-18 Patient 3 Repeat Confocal 9.nd2	18	190487
P3 Houston Dali Li 7-3-18 Patient 3 Third Repeat Confocal 1.nd2	1	603430
P3 Houston Dali Li 7-3-18 Patient 3 Third Repeat Confocal 1.nd2	2	398891
P3 Houston Dali Li 7-3-18 Patient 3 Third Repeat Confocal 1.nd2	3	926263
P3 Houston Dali Li 7-3-18 Patient 3 Third Repeat Confocal 1.nd2	4	134031
P3 Houston Dali Li 7-3-18 Patient 3 Third Repeat Confocal 1.nd2	5	90868
P3 Houston Dali Li 7-3-18 Patient 3 Third Repeat Confocal 1.nd2	6	1423627
P3 Houston Dali Li 7-3-18 Patient 3 Third Repeat Confocal 1.nd2	7	154970
P3 Houston Dali Li 7-3-18 Patient 3 Third Repeat Confocal 1.nd2	8	281631
P3 Houston Dali Li 7-3-18 Patient 3 Third Repeat Confocal 1.nd2	9	1394018
P3 Houston Dali Li 7-3-18 Patient 3 Third Repeat Confocal 1.nd2	10	785382
P3 Houston Dali Li 7-3-18 Patient 3 Third Repeat Confocal 1.nd2	11	81729
P3 Houston Dali Li 7-3-18 Patient 3 Third Repeat Confocal 1.nd2	12	364341
P3 Houston Dali Li 7-3-18 Patient 3 Third Repeat Confocal 10.nd2	1	912113
P3 Houston Dali Li 7-3-18 Patient 3 Third Repeat Confocal 10.nd2	2	812910
P3 Houston Dali Li 7-3-18 Patient 3 Third Repeat Confocal 10.nd2	3	592684
P3 Houston Dali Li 7-3-18 Patient 3 Third Repeat Confocal 10.nd2	4	965633
P3 Houston Dali Li 7-3-18 Patient 3 Third Repeat Confocal 10.nd2	5	1067657
P3 Houston Dali Li 7-3-18 Patient 3 Third Repeat Confocal 11.nd2	1	924640
P3 Houston Dali Li 7-3-18 Patient 3 Third Repeat Confocal 11.nd2	2	300374
P3 Houston Dali Li 7-3-18 Patient 3 Third Repeat Confocal 11.nd2	3	183524
P3 Houston Dali Li 7-3-18 Patient 3 Third Repeat Confocal 11.nd2	4	52420
P3 Houston Dali Li 7-3-18 Patient 3 Third Repeat Confocal 11.nd2	5	76814
P3 Houston Dali Li 7-3-18 Patient 3 Third Repeat Confocal 11.nd2	6	808701
P3 Houston Dali Li 7-3-18 Patient 3 Third Repeat Confocal 11.nd2	7	907505
P3 Houston Dali Li 7-3-18 Patient 3 Third Repeat Confocal 11.nd2	8	67193
P3 Houston Dali Li 7-3-18 Patient 3 Third Repeat Confocal 11.nd2	9	68579
P3 Houston Dali Li 7-3-18 Patient 3 Third Repeat Confocal 11.nd2	10	61154
P3 Houston Dali Li 7-3-18 Patient 3 Third Repeat Confocal 11.nd2	11	70790
P3 Houston Dali Li 7-3-18 Patient 3 Third Repeat Confocal 12.nd2	1	1094385
P3 Houston Dali Li 7-3-18 Patient 3 Third Repeat Confocal 12.nd2	2	739027
P3 Houston Dali Li 7-3-18 Patient 3 Third Repeat Confocal 12.nd2	3	711057
P3 Houston Dali Li 7-3-18 Patient 3 Third Repeat Confocal 12.nd2	4	207823
P3 Houston Dali Li 7-3-18 Patient 3 Third Repeat Confocal 12.nd2	5	196093
P3 Houston Dali Li 7-3-18 Patient 3 Third Repeat Confocal 12.nd2	6	126919
P3 Houston Dali Li 7-3-18 Patient 3 Third Repeat Confocal 12.nd2	7	408766
P3 Houston Dali Li 7-3-18 Patient 3 Third Repeat Confocal 2.nd2	1	422213
P3 Houston Dali Li 7-3-18 Patient 3 Third Repeat Confocal 2.nd2	2	687134
P3 Houston Dali Li 7-3-18 Patient 3 Third Repeat Confocal 2.nd2	3	3000060
P3 Houston Dali Li 7-3-18 Patient 3 Third Repeat Confocal 2.nd2	4	1002357
P3 Houston Dali Li 7-3-18 Patient 3 Third Repeat Confocal 2.nd2	5	848270
P3 Houston Dali Li 7-3-18 Patient 3 Third Repeat Confocal 2.nd2	6	488588
P3 Houston Dali Li 7-3-18 Patient 3 Third Repeat Confocal 2.nd2	7	246051
P3 Houston Dali Li 7-3-18 Patient 3 Third Repeat Confocal 2.nd2	8	121592
P3 Houston Dali Li 7-3-18 Patient 3 Third Repeat Confocal 2.nd2	9	238625
P3 Houston Dali Li 7-3-18 Patient 3 Third Repeat Confocal 3.nd2	1	928024
P3 Houston Dali Li 7-3-18 Patient 3 Third Repeat Confocal 3.nd2	2	802237
P3 Houston Dali Li 7-3-18 Patient 3 Third Repeat Confocal 3.nd2	3	147393
P3 Houston Dali Li 7-3-18 Patient 3 Third Repeat Confocal 3.nd2	4	279326
P3 Houston Dali Li 7-3-18 Patient 3 Third Repeat Confocal 3.nd2	5	874264
P3 Houston Dali Li 7-3-18 Patient 3 Third Repeat Confocal 3.nd2	6	158084
P3 Houston Dali Li 7-3-18 Patient 3 Third Repeat Confocal 3.nd2	7	351600
P3 Houston Dali Li 7-3-18 Patient 3 Third Repeat Confocal 3.nd2	8	84463
P3 Houston Dali Li 7-3-18 Patient 3 Third Repeat Confocal 3.nd2	9	750552
P3 Houston Dali Li 7-3-18 Patient 3 Third Repeat Confocal 4.nd2	1	553417
P3 Houston Dali Li 7-3-18 Patient 3 Third Repeat Confocal 4.nd2	2	532464
P3 Houston Dali Li 7-3-18 Patient 3 Third Repeat Confocal 4.nd2	3	177978
P3 Houston Dali Li 7-3-18 Patient 3 Third Repeat Confocal 4.nd2	4	140113
P3 Houston Dali Li 7-3-18 Patient 3 Third Repeat Confocal 4.nd2	5	344713
P3 Houston Dali Li 7-3-18 Patient 3 Third Repeat Confocal 4.nd2	6	75660
P3 Houston Dali Li 7-3-18 Patient 3 Third Repeat Confocal 5.nd2	1	248022
P3 Houston Dali Li 7-3-18 Patient 3 Third Repeat Confocal 5.nd2	2	871293
P3 Houston Dali Li 7-3-18 Patient 3 Third Repeat Confocal 5.nd2	3	811714
P3 Houston Dali Li 7-3-18 Patient 3 Third Repeat Confocal 5.nd2	4	582153
P3 Houston Dali Li 7-3-18 Patient 3 Third Repeat Confocal 5.nd2	5	570094
P3 Houston Dali Li 7-3-18 Patient 3 Third Repeat Confocal 5.nd2	6	106968
P3 Houston Dali Li 7-3-18 Patient 3 Third Repeat Confocal 5.nd2	7	73858
P3 Houston Dali Li 7-3-18 Patient 3 Third Repeat Confocal 5.nd2	8	661107
P3 Houston Dali Li 7-3-18 Patient 3 Third Repeat Confocal 5.nd2	9	209773
P3 Houston Dali Li 7-3-18 Patient 3 Third Repeat Confocal 5.nd2	10	147588
P3 Houston Dali Li 7-3-18 Patient 3 Third Repeat Confocal 5.nd2	11	197509
P3 Houston Dali Li 7-3-18 Patient 3 Third Repeat Confocal 5.nd2	12	153709
P3 Houston Dali Li 7-3-18 Patient 3 Third Repeat Confocal 5.nd2	13	609429
P3 Houston Dali Li 7-3-18 Patient 3 Third Repeat Confocal 5.nd2	14	212728
P3 Houston Dali Li 7-3-18 Patient 3 Third Repeat Confocal 6.nd2	1	355197
P3 Houston Dali Li 7-3-18 Patient 3 Third Repeat Confocal 6.nd2	2	449166
P3 Houston Dali Li 7-3-18 Patient 3 Third Repeat Confocal 6.nd2	3	994075
P3 Houston Dali Li 7-3-18 Patient 3 Third Repeat Confocal 6.nd2	4	282614
P3 Houston Dali Li 7-3-18 Patient 3 Third Repeat Confocal 6.nd2	5	88544
P3 Houston Dali Li 7-3-18 Patient 3 Third Repeat Confocal 6.nd2	6	108813
P3 Houston Dali Li 7-3-18 Patient 3 Third Repeat Confocal 6.nd2	7	192704
P3 Houston Dali Li 7-3-18 Patient 3 Third Repeat Confocal 6.nd2	8	137928
P3 Houston Dali Li 7-3-18 Patient 3 Third Repeat Confocal 6.nd2	9	601615
P3 Houston Dali Li 7-3-18 Patient 3 Third Repeat Confocal 7.nd2	1	186174
P3 Houston Dali Li 7-3-18 Patient 3 Third Repeat Confocal 7.nd2	2	148669
P3 Houston Dali Li 7-3-18 Patient 3 Third Repeat Confocal 7.nd2	3	406995
P3 Houston Dali Li 7-3-18 Patient 3 Third Repeat Confocal 7.nd2	4	214716
P3 Houston Dali Li 7-3-18 Patient 3 Third Repeat Confocal 7.nd2	5	308455
P3 Houston Dali Li 7-3-18 Patient 3 Third Repeat Confocal 7.nd2	6	236075
P3 Houston Dali Li 7-3-18 Patient 3 Third Repeat Confocal 7.nd2	7	680783
P3 Houston Dali Li 7-3-18 Patient 3 Third Repeat Confocal 7.nd2	8	144780
P3 Houston Dali Li 7-3-18 Patient 3 Third Repeat Confocal 7.nd2	9	224114
P3 Houston Dali Li 7-3-18 Patient 3 Third Repeat Confocal 7.nd2	10	719294
P3 Houston Dali Li 7-3-18 Patient 3 Third Repeat Confocal 7.nd2	11	499387
P3 Houston Dali Li 7-3-18 Patient 3 Third Repeat Confocal 7.nd2	12	200957
P3 Houston Dali Li 7-3-18 Patient 3 Third Repeat Confocal 7.nd2	13	380408
P3 Houston Dali Li 7-3-18 Patient 3 Third Repeat Confocal 7.nd2	14	419780
P3 Houston Dali Li 7-3-18 Patient 3 Third Repeat Confocal 7.nd2	15	169713
P3 Houston Dali Li 7-3-18 Patient 3 Third Repeat Confocal 7.nd2	16	440824
P3 Houston Dali Li 7-3-18 Patient 3 Third Repeat Confocal 7.nd2	17	233638
P3 Houston Dali Li 7-3-18 Patient 3 Third Repeat Confocal 7.nd2	18	287571
P3 Houston Dali Li 7-3-18 Patient 3 Third Repeat Confocal 8.nd2	1	779713
P3 Houston Dali Li 7-3-18 Patient 3 Third Repeat Confocal 8.nd2	2	232741
P3 Houston Dali Li 7-3-18 Patient 3 Third Repeat Confocal 8.nd2	3	312303
P3 Houston Dali Li 7-3-18 Patient 3 Third Repeat Confocal 8.nd2	4	155928
P3 Houston Dali Li 7-3-18 Patient 3 Third Repeat Confocal 8.nd2	5	193511
P3 Houston Dali Li 7-3-18 Patient 3 Third Repeat Confocal 8.nd2	6	620862
P3 Houston Dali Li 7-3-18 Patient 3 Third Repeat Confocal 8.nd2	7	249078
P3 Houston Dali Li 7-3-18 Patient 3 Third Repeat Confocal 8.nd2	8	202662
P3 Houston Dali Li 7-3-18 Patient 3 Third Repeat Confocal 8.nd2	9	200944
P3 Houston Dali Li 7-3-18 Patient 3 Third Repeat Confocal 8.nd2	10	1138514
P3 Houston Dali Li 7-3-18 Patient 3 Third Repeat Confocal 8.nd2	11	251776
P3 Houston Dali Li 7-3-18 Patient 3 Third Repeat Confocal 8.nd2	12	96305
P3 Houston Dali Li 7-3-18 Patient 3 Third Repeat Confocal 8.nd2	13	187490
P3 Houston Dali Li 7-3-18 Patient 3 Third Repeat Confocal 9.nd2	1	105696
P3 Houston Dali Li 7-3-18 Patient 3 Third Repeat Confocal 9.nd2	2	907058
P3 Houston Dali Li 7-3-18 Patient 3 Third Repeat Confocal 9.nd2	3	96464
P3 Houston Dali Li 7-3-18 Patient 3 Third Repeat Confocal 9.nd2	4	75830
P3 Houston Dali Li 7-3-18 Patient 3 Third Repeat Confocal 9.nd2	5	166619
P3 Houston Dali Li 7-3-18 Patient 3 Third Repeat Confocal 9.nd2	6	584631
P3 Houston Dali Li 7-3-18 Patient 3 Third Repeat Confocal 9.nd2	7	143658
P3 Houston Dali Li 7-3-18 Patient 3 Third Repeat Confocal 9.nd2	8	476500
P3 Houston Dali Li 7-3-18 Patient 3 Third Repeat Confocal 9.nd2	9	461584
P3 Houston Dali Li 7-3-18 Patient 3 Third Repeat Confocal 9.nd2	10	58584
P3 Houston Dali Li 7-3-18 Patient 3 Third Repeat Confocal 9.nd2	11	215029
P3 Houston Dali Li 7-3-18 Patient 3 Third Repeat Confocal 9.nd2	12	298498
P3 Houston Dali Li 7-3-18 Patient 3 Third Repeat Confocal 9.nd2	13	80382
P3 Houston Dali Li 7-6-18 Patient 3 Third Repeat Retake Confocal 1.nd2	1	307470
P3 Houston Dali Li 7-6-18 Patient 3 Third Repeat Retake Confocal 1.nd2	2	607980
P3 Houston Dali Li 7-6-18 Patient 3 Third Repeat Retake Confocal 1.nd2	3	440046
P3 Houston Dali Li 7-6-18 Patient 3 Third Repeat Retake Confocal 1.nd2	4	536979
P3 Houston Dali Li 7-6-18 Patient 3 Third Repeat Retake Confocal 1.nd2	5	378643
P3 Houston Dali Li 7-6-18 Patient 3 Third Repeat Retake Confocal 1.nd2	6	249643
P3 Houston Dali Li 7-6-18 Patient 3 Third Repeat Retake Confocal 1.nd2	7	476531
P3 Houston Dali Li 7-6-18 Patient 3 Third Repeat Retake Confocal 1.nd2	8	385794
P3 Houston Dali Li 7-6-18 Patient 3 Third Repeat Retake Confocal 10.nd2	1	453877
P3 Houston Dali Li 7-6-18 Patient 3 Third Repeat Retake Confocal 10.nd2	2	235633
P3 Houston Dali Li 7-6-18 Patient 3 Third Repeat Retake Confocal 10.nd2	3	609674
P3 Houston Dali Li 7-6-18 Patient 3 Third Repeat Retake Confocal 10.nd2	4	385874
P3 Houston Dali Li 7-6-18 Patient 3 Third Repeat Retake Confocal 10.nd2	5	540292
P3 Houston Dali Li 7-6-18 Patient 3 Third Repeat Retake Confocal 10.nd2	6	131522
P3 Houston Dali Li 7-6-18 Patient 3 Third Repeat Retake Confocal 10.nd2	7	450340
P3 Houston Dali Li 7-6-18 Patient 3 Third Repeat Retake Confocal 10.nd2	8	142439
P3 Houston Dali Li 7-6-18 Patient 3 Third Repeat Retake Confocal 10.nd2	9	97235
P3 Houston Dali Li 7-6-18 Patient 3 Third Repeat Retake Confocal 10.nd2	10	275350
P3 Houston Dali Li 7-6-18 Patient 3 Third Repeat Retake Confocal 2.nd2	1	457222
P3 Houston Dali Li 7-6-18 Patient 3 Third Repeat Retake Confocal 2.nd2	2	195079
P3 Houston Dali Li 7-6-18 Patient 3 Third Repeat Retake Confocal 2.nd2	3	242826
P3 Houston Dali Li 7-6-18 Patient 3 Third Repeat Retake Confocal 2.nd2	4	509698
P3 Houston Dali Li 7-6-18 Patient 3 Third Repeat Retake Confocal 2.nd2	5	440283
P3 Houston Dali Li 7-6-18 Patient 3 Third Repeat Retake Confocal 2.nd2	6	353068
P3 Houston Dali Li 7-6-18 Patient 3 Third Repeat Retake Confocal 2.nd2	7	177340
P3 Houston Dali Li 7-6-18 Patient 3 Third Repeat Retake Confocal 2.nd2	8	282636
P3 Houston Dali Li 7-6-18 Patient 3 Third Repeat Retake Confocal 3.nd2	1	263557
P3 Houston Dali Li 7-6-18 Patient 3 Third Repeat Retake Confocal 3.nd2	2	1012080
P3 Houston Dali Li 7-6-18 Patient 3 Third Repeat Retake Confocal 3.nd2	3	617983
P3 Houston Dali Li 7-6-18 Patient 3 Third Repeat Retake Confocal 3.nd2	4	641298
P3 Houston Dali Li 7-6-18 Patient 3 Third Repeat Retake Confocal 3.nd2	5	329868
P3 Houston Dali Li 7-6-18 Patient 3 Third Repeat Retake Confocal 3.nd2	6	456765
P3 Houston Dali Li 7-6-18 Patient 3 Third Repeat Retake Confocal 3.nd2	7	292648
P3 Houston Dali Li 7-6-18 Patient 3 Third Repeat Retake Confocal 3.nd2	8	313515
P3 Houston Dali Li 7-6-18 Patient 3 Third Repeat Retake Confocal 4.nd2	1	818877
P3 Houston Dali Li 7-6-18 Patient 3 Third Repeat Retake Confocal 4.nd2	2	604585
P3 Houston Dali Li 7-6-18 Patient 3 Third Repeat Retake Confocal 4.nd2	3	944023
P3 Houston Dali Li 7-6-18 Patient 3 Third Repeat Retake Confocal 4.nd2	4	141002
P3 Houston Dali Li 7-6-18 Patient 3 Third Repeat Retake Confocal 4.nd2	5	365123
P3 Houston Dali Li 7-6-18 Patient 3 Third Repeat Retake Confocal 4.nd2	6	106370
P3 Houston Dali Li 7-6-18 Patient 3 Third Repeat Retake Confocal 5.nd2	1	553325
P3 Houston Dali Li 7-6-18 Patient 3 Third Repeat Retake Confocal 5.nd2	2	431922
P3 Houston Dali Li 7-6-18 Patient 3 Third Repeat Retake Confocal 5.nd2	3	246686
P3 Houston Dali Li 7-6-18 Patient 3 Third Repeat Retake Confocal 5.nd2	4	527923
P3 Houston Dali Li 7-6-18 Patient 3 Third Repeat Retake Confocal 5.nd2	5	570747
P3 Houston Dali Li 7-6-18 Patient 3 Third Repeat Retake Confocal 6.nd2	1	515651
P3 Houston Dali Li 7-6-18 Patient 3 Third Repeat Retake Confocal 6.nd2	2	401098
P3 Houston Dali Li 7-6-18 Patient 3 Third Repeat Retake Confocal 6.nd2	3	310182
P3 Houston Dali Li 7-6-18 Patient 3 Third Repeat Retake Confocal 6.nd2	4	837217
P3 Houston Dali Li 7-6-18 Patient 3 Third Repeat Retake Confocal 6.nd2	5	409243
P3 Houston Dali Li 7-6-18 Patient 3 Third Repeat Retake Confocal 6.nd2	6	356627
P3 Houston Dali Li 7-6-18 Patient 3 Third Repeat Retake Confocal 6.nd2	7	280479
P3 Houston Dali Li 7-6-18 Patient 3 Third Repeat Retake Confocal 6.nd2	8	153184
P3 Houston Dali Li 7-6-18 Patient 3 Third Repeat Retake Confocal 6.nd2	9	360827
P3 Houston Dali Li 7-6-18 Patient 3 Third Repeat Retake Confocal 7.nd2	1	460341
P3 Houston Dali Li 7-6-18 Patient 3 Third Repeat Retake Confocal 7.nd2	2	448398
P3 Houston Dali Li 7-6-18 Patient 3 Third Repeat Retake Confocal 7.nd2	3	572612
P3 Houston Dali Li 7-6-18 Patient 3 Third Repeat Retake Confocal 7.nd2	4	279662
P3 Houston Dali Li 7-6-18 Patient 3 Third Repeat Retake Confocal 8.nd2	1	528165
P3 Houston Dali Li 7-6-18 Patient 3 Third Repeat Retake Confocal 8.nd2	2	1057088
P3 Houston Dali Li 7-6-18 Patient 3 Third Repeat Retake Confocal 8.nd2	3	141230
P3 Houston Dali Li 7-6-18 Patient 3 Third Repeat Retake Confocal 8.nd2	4	1144046
P3 Houston Dali Li 7-6-18 Patient 3 Third Repeat Retake Confocal 8.nd2	5	169899
P3 Houston Dali Li 7-6-18 Patient 3 Third Repeat Retake Confocal 8.nd2	6	136947
P3 Houston Dali Li 7-6-18 Patient 3 Third Repeat Retake Confocal 9.nd2	1	587259
P3 Houston Dali Li 7-6-18 Patient 3 Third Repeat Retake Confocal 9.nd2	2	335710
P3 Houston Dali Li 7-6-18 Patient 3 Third Repeat Retake Confocal 9.nd2	3	116625
P3 Houston Dali Li 7-6-18 Patient 3 Third Repeat Retake Confocal 9.nd2	4	104014
P3 Houston Dali Li 7-6-18 Patient 3 Third Repeat Retake Confocal 9.nd2	5	569942
P3 Houston Dali Li 7-6-18 Patient 3 Third Repeat Retake Confocal 9.nd2	6	98791
P3 Houston Dali Li 7-6-18 Patient 3 Third Repeat Retake Confocal 9.nd2	7	560124
P3 Houston Dali Li 7-6-18 Patient 3 Third Repeat Retake Confocal 9.nd2	8	77587
P3 Houston Dali Li 7-6-18 Patient 3 Third Repeat Retake Confocal 9.nd2	9	125524
P3 Houston Dali Li 7-6-18 Patient 3 Third Repeat Retake Confocal 9.nd2	10	59197
P3 Houston Dali Li 7-6-18 Patient 3 Third Repeat Retake Confocal 9.nd2	11	92570
P3 Houston Dali Li 7-9-18 Patient 3 Retake Confocal 1.nd2	1	393654
P3 Houston Dali Li 7-9-18 Patient 3 Retake Confocal 1.nd2	2	702099
P3 Houston Dali Li 7-9-18 Patient 3 Retake Confocal 1.nd2	3	260096
P3 Houston Dali Li 7-9-18 Patient 3 Retake Confocal 1.nd2	4	400094
P3 Houston Dali Li 7-9-18 Patient 3 Retake Confocal 1.nd2	5	512990
P3 Houston Dali Li 7-9-18 Patient 3 Retake Confocal 1.nd2	6	600123
P3 Houston Dali Li 7-9-18 Patient 3 Retake Confocal 1.nd2	7	41621
P3 Houston Dali Li 7-9-18 Patient 3 Retake Confocal 2.nd2	1	225646
P3 Houston Dali Li 7-9-18 Patient 3 Retake Confocal 2.nd2	2	317694
P3 Houston Dali Li 7-9-18 Patient 3 Retake Confocal 2.nd2	3	848698
P3 Houston Dali Li 7-9-18 Patient 3 Retake Confocal 2.nd2	4	128165
P3 Houston Dali Li 7-9-18 Patient 3 Retake Confocal 2.nd2	5	242121
P3 Houston Dali Li 7-9-18 Patient 3 Retake Confocal 2.nd2	6	244167
P3 Houston Dali Li 7-9-18 Patient 3 Retake Confocal 2.nd2	7	160499
P3 Houston Dali Li 7-9-18 Patient 3 Retake Confocal 3.nd2	1	488803
P3 Houston Dali Li 7-9-18 Patient 3 Retake Confocal 3.nd2	2	206588
P3 Houston Dali Li 7-9-18 Patient 3 Retake Confocal 3.nd2	3	586182
P3 Houston Dali Li 7-9-18 Patient 3 Retake Confocal 3.nd2	4	561707
P3 Houston Dali Li 7-9-18 Patient 3 Retake Confocal 3.nd2	5	240607
P3 Houston Dali Li 7-9-18 Patient 3 Retake Confocal 3.nd2	6	295803
P3 Houston Dali Li 7-9-18 Patient 3 Retake Confocal 3.nd2	7	179256
P3 Houston Dali Li 7-9-18 Patient 3 Retake Confocal 3.nd2	8	177844
P3 Houston Dali Li 7-9-18 Patient 3 Retake Confocal 3.nd2	9	417894
P3 Houston Dali Li 7-9-18 Patient 3 Retake Confocal 3.nd2	10	68554
P3 Houston Dali Li 7-9-18 Patient 3 Retake Confocal 3.nd2	11	156956
P3 Houston Dali Li 7-9-18 Patient 3 Retake Confocal 3.nd2	12	139796
P3 Houston Dali Li 7-9-18 Patient 3 Retake Confocal 3.nd2	13	96844
P3 Houston Dali Li 7-9-18 Patient 3 Retake Confocal 3.nd2	14	187948
P3 Houston Dali Li 7-9-18 Patient 3 Retake Confocal 4.nd2	1	341520
P3 Houston Dali Li 7-9-18 Patient 3 Retake Confocal 4.nd2	2	436381
P3 Houston Dali Li 7-9-18 Patient 3 Retake Confocal 4.nd2	3	249685
P3 Houston Dali Li 7-9-18 Patient 3 Retake Confocal 4.nd2	4	119925
P3 Houston Dali Li 7-9-18 Patient 3 Retake Confocal 4.nd2	5	55087
P3 Houston Dali Li 7-9-18 Patient 3 Retake Confocal 4.nd2	6	379394
P3 Houston Dali Li 7-9-18 Patient 3 Retake Confocal 4.nd2	7	166557
P3 Houston Dali Li 7-9-18 Patient 3 Retake Confocal 4.nd2	8	423092
P3 Houston Dali Li 7-9-18 Patient 3 Retake Confocal 4.nd2	9	437620
P3 Houston Dali Li 7-9-18 Patient 3 Retake Confocal 4.nd2	10	91626
P3 Houston Dali Li 7-9-18 Patient 3 Retake Confocal 4.nd2	11	324814
P3 Houston Dali Li 7-9-18 Patient 3 Retake Confocal 4.nd2	12	136328
P3 Houston Dali Li 7-9-18 Patient 3 Retake Confocal 4.nd2	13	271164
P3 Houston Dali Li 7-9-18 Patient 3 Retake Confocal 4.nd2	14	65981
P3 Houston Dali Li 7-9-18 Patient 3 Retake Confocal 4.nd2	15	550294
P3 Houston Dali Li 7-9-18 Patient 3 Retake Confocal 4.nd2	16	86202
P3 Houston Dali Li 7-9-18 Patient 3 Retake Confocal 4.nd2	17	134010
P3 Houston Dali Li 7-9-18 Patient 3 Retake Confocal 5.nd2	1	175654
P3 Houston Dali Li 7-9-18 Patient 3 Retake Confocal 5.nd2	2	223983
P3 Houston Dali Li 7-9-18 Patient 3 Retake Confocal 5.nd2	3	376310
P3 Houston Dali Li 7-9-18 Patient 3 Retake Confocal 5.nd2	4	151533
P3 Houston Dali Li 7-9-18 Patient 3 Retake Confocal 5.nd2	5	47228
P3 Houston Dali Li 7-9-18 Patient 3 Retake Confocal 5.nd2	6	98413
P3 Houston Dali Li 7-9-18 Patient 3 Retake Confocal 5.nd2	7	402273
P3 Houston Dali Li 7-9-18 Patient 3 Retake Confocal 5.nd2	8	222448
P3 Houston Dali Li 7-9-18 Patient 3 Retake Confocal 5.nd2	9	454624
P3 Houston Dali Li 7-9-18 Patient 3 Retake Confocal 5.nd2	10	445661
P3 Houston Dali Li 7-9-18 Patient 3 Retake Confocal 5.nd2	11	230236
P3 Houston Dali Li 7-9-18 Patient 3 Retake Confocal 5.nd2	12	43794
P3 Houston Dali Li 7-9-18 Patient 3 Retake Confocal 5.nd2	13	796417
P3 Houston Dali Li 7-9-18 Patient 3 Retake Confocal 6.nd2	1	185111
P3 Houston Dali Li 7-9-18 Patient 3 Retake Confocal 6.nd2	2	130351
P3 Houston Dali Li 7-9-18 Patient 3 Retake Confocal 6.nd2	3	665087
P3 Houston Dali Li 7-9-18 Patient 3 Retake Confocal 6.nd2	4	113080
P3 Houston Dali Li 7-9-18 Patient 3 Retake Confocal 6.nd2	5	142944
P3 Houston Dali Li 7-9-18 Patient 3 Retake Confocal 6.nd2	6	337420
P3 Houston Dali Li 7-9-18 Patient 3 Retake Confocal 6.nd2	7	281865
P3 Houston Dali Li 7-9-18 Patient 3 Retake Confocal 6.nd2	8	244344
P3 Houston Dali Li 7-9-18 Patient 3 Retake Confocal 6.nd2	9	169425
P3 Houston Dali Li 7-9-18 Patient 3 Retake Confocal 6.nd2	10	81144
P3 Houston Dali Li 7-9-18 Patient 3 Retake Confocal 6.nd2	11	165558
P3 Houston Dali Li 7-9-18 Patient 3 Retake Confocal 6.nd2	12	44156
P3 Houston Dali Li 7-9-18 Patient 3 Retake Confocal 6.nd2	13	82094
P3 Houston Dali Li 7-9-18 Patient 3 Retake Confocal 6.nd2	14	244697
P3 Houston Dali Li 7-9-18 Patient 3 Retake Confocal 6.nd2	15	70983
P3 Houston Dali Li 7-9-18 Patient 3 Retake Confocal 7.nd2	1	488558
P3 Houston Dali Li 7-9-18 Patient 3 Retake Confocal 7.nd2	2	644574
P3 Houston Dali Li 7-9-18 Patient 3 Retake Confocal 7.nd2	3	202484
P3 Houston Dali Li 7-9-18 Patient 3 Retake Confocal 7.nd2	4	551312
P3 Houston Dali Li 7-9-18 Patient 3 Retake Confocal 7.nd2	5	63667
P3 Houston Dali Li 7-9-18 Patient 3 Retake Confocal 7.nd2	6	165816
P3 Houston Dali Li 7-9-18 Patient 3 Retake Confocal 7.nd2	7	258979
P3 Houston Dali Li 7-9-18 Patient 3 Retake Confocal 7.nd2	8	32494
P4 Houston Dali Li 06-03 Patient 4 Confocal 1.nd2	1	1357558
P4 Houston Dali Li 06-03 Patient 4 Confocal 1.nd2	2	743725
P4 Houston Dali Li 06-03 Patient 4 Confocal 1.nd2	3	1755102
P4 Houston Dali Li 06-03 Patient 4 Confocal 1.nd2	4	652193
P4 Houston Dali Li 06-03 Patient 4 Confocal 1.nd2	5	2710081
P4 Houston Dali Li 06-03 Patient 4 Confocal 1.nd2	6	884667
P4 Houston Dali Li 06-03 Patient 4 Confocal 1.nd2	7	553620
P4 Houston Dali Li 06-03 Patient 4 Confocal 1.nd2	8	489017
P4 Houston Dali Li 06-03 Patient 4 Confocal 1.nd2	9	806656
P4 Houston Dali Li 06-03 Patient 4 Confocal 1.nd2	10	873721
P4 Houston Dali Li 06-03 Patient 4 Confocal 1.nd2	11	561402
P4 Houston Dali Li 06-03 Patient 4 Confocal 1.nd2	12	2485760
P4 Houston Dali Li 06-03 Patient 4 Confocal 1.nd2	13	1186948
P4 Houston Dali Li 06-03 Patient 4 Confocal 1.nd2	14	1258353
P4 Houston Dali Li 06-03 Patient 4 Confocal 1.nd2	15	1132062
P4 Houston Dali Li 06-03 Patient 4 Confocal 1.nd2	16	1996533
P4 Houston Dali Li 06-03 Patient 4 Confocal 1.nd2	17	531594
P4 Houston Dali Li 06-03 Patient 4 Confocal 1.nd2	18	947361
P4 Houston Dali Li 06-03 Patient 4 Confocal 1.nd2	19	1166190
P4 Houston Dali Li 06-03 Patient 4 Confocal 1.nd2	20	1268372
P4 Houston Dali Li 06-03 Patient 4 Confocal 1.nd2	21	719627
P4 Houston Dali Li 06-03 Patient 4 Confocal 1.nd2	22	326591
P4 Houston Dali Li 06-03 Patient 4 Confocal 1.nd2	23	202081
P4 Houston Dali Li 06-03 Patient 4 Confocal 1.nd2	24	1896582
P4 Houston Dali Li 06-03 Patient 4 Confocal 1.nd2	25	577688
P4 Houston Dali Li 06-03 Patient 4 Confocal 1.nd2	26	2109758
P4 Houston Dali Li 06-03 Patient 4 Confocal 1.nd2	27	1695927
P4 Houston Dali Li 06-03 Patient 4 Confocal 1.nd2	28	249154
P4 Houston Dali Li 06-03 Patient 4 Confocal 1.nd2	29	728564
P4 Houston Dali Li 06-03 Patient 4 Confocal 1.nd2	30	560917
P4 Houston Dali Li 06-03 Patient 4 Confocal 1.nd2	31	804886
P4 Houston Dali Li 06-03 Patient 4 Confocal 1.nd2	32	515140
P4 Houston Dali Li 06-03 Patient 4 Confocal 1.nd2	33	532725
P4 Houston Dali Li 06-03 Patient 4 Confocal 1.nd2	34	260704
P4 Houston Dali Li 06-03 Patient 4 Confocal 1.nd2	35	190558
P4 Houston Dali Li 06-03 Patient 4 Confocal 1.nd2	36	278304
P4 Houston Dali Li 06-03 Patient 4 Confocal 1.nd2	37	249196
P4 Houston Dali Li 06-03 Patient 4 Confocal 1.nd2	38	693331
P4 Houston Dali Li 06-03 Patient 4 Confocal 1.nd2	39	689512
P4 Houston Dali Li 06-03 Patient 4 Confocal 1.nd2	40	1049871
P4 Houston Dali Li 06-03 Patient 4 Confocal 1.nd2	41	818618
P4 Houston Dali Li 06-03 Patient 4 Confocal 1.nd2	42	885406
P4 Houston Dali Li 06-03 Patient 4 Confocal 1.nd2	43	1111580
P4 Houston Dali Li 06-03 Patient 4 Confocal 1.nd2	44	409893
P4 Houston Dali Li 06-03 Patient 4 Confocal 1.nd2	45	292163
P4 Houston Dali Li 06-03 Patient 4 Confocal 1.nd2	46	125728
P4 Houston Dali Li 06-03 Patient 4 Confocal 1.nd2	47	487898
P4 Houston Dali Li 06-03 Patient 4 Confocal 1.nd2	48	1109050
P4 Houston Dali Li 06-03 Patient 4 Confocal 1.nd2	49	674651
P4 Houston Dali Li 06-03 Patient 4 Confocal 1.nd2	50	108185
P4 Houston Dali Li 06-03 Patient 4 Confocal 1.nd2	51	141013
P4 Houston Dali Li 06-03 Patient 4 Confocal 1.nd2	52	342066
P4 Houston Dali Li 06-03 Patient 4 Confocal 1.nd2	53	110769
P4 Houston Dali Li 06-03 Patient 4 Confocal 1.nd2	54	50660
P4 Houston Dali Li 06-03 Patient 4 Confocal 1.nd2	55	563698
P4 Houston Dali Li 06-03 Patient 4 Confocal 1.nd2	56	70845
P4 Houston Dali Li 06-03 Patient 4 Confocal 1.nd2	57	223646
P4 Houston Dali Li 06-03 Patient 4 Confocal 2.nd2	1	788573
P4 Houston Dali Li 06-03 Patient 4 Confocal 2.nd2	2	1114359
P4 Houston Dali Li 06-03 Patient 4 Confocal 2.nd2	3	815238
P4 Houston Dali Li 06-03 Patient 4 Confocal 2.nd2	4	1254609
P4 Houston Dali Li 06-03 Patient 4 Confocal 2.nd2	5	1723203
P4 Houston Dali Li 06-03 Patient 4 Confocal 2.nd2	6	1222636
P4 Houston Dali Li 06-03 Patient 4 Confocal 2.nd2	7	2182869
P4 Houston Dali Li 06-03 Patient 4 Confocal 2.nd2	8	1120622
P4 Houston Dali Li 06-03 Patient 4 Confocal 2.nd2	9	949727
P4 Houston Dali Li 06-03 Patient 4 Confocal 2.nd2	10	403185
P4 Houston Dali Li 06-03 Patient 4 Confocal 2.nd2	11	1026898
P4 Houston Dali Li 06-03 Patient 4 Confocal 2.nd2	12	1358220
P4 Houston Dali Li 06-03 Patient 4 Confocal 2.nd2	13	380972
P4 Houston Dali Li 06-03 Patient 4 Confocal 2.nd2	14	3798541
P4 Houston Dali Li 06-03 Patient 4 Confocal 2.nd2	15	1164637
P4 Houston Dali Li 06-03 Patient 4 Confocal 2.nd2	16	1315754
P4 Houston Dali Li 06-03 Patient 4 Confocal 2.nd2	17	679408
P4 Houston Dali Li 06-03 Patient 4 Confocal 2.nd2	18	1322201
P4 Houston Dali Li 06-03 Patient 4 Confocal 2.nd2	19	614756
P4 Houston Dali Li 06-03 Patient 4 Confocal 2.nd2	20	587931
P4 Houston Dali Li 06-03 Patient 4 Confocal 2.nd2	21	356955
P4 Houston Dali Li 06-03 Patient 4 Confocal 2.nd2	22	290066
P4 Houston Dali Li 06-03 Patient 4 Confocal 2.nd2	23	540580
P4 Houston Dali Li 06-03 Patient 4 Confocal 2.nd2	24	489591
P4 Houston Dali Li 06-03 Patient 4 Confocal 2.nd2	25	704345
P4 Houston Dali Li 06-03 Patient 4 Confocal 2.nd2	26	3593120
P4 Houston Dali Li 06-03 Patient 4 Confocal 2.nd2	27	334265
P4 Houston Dali Li 06-03 Patient 4 Confocal 2.nd2	28	924365
P4 Houston Dali Li 06-03 Patient 4 Confocal 2.nd2	29	590912
P4 Houston Dali Li 06-03 Patient 4 Confocal 2.nd2	30	403207
P4 Houston Dali Li 06-03 Patient 4 Confocal 2.nd2	31	283741
P4 Houston Dali Li 06-03 Patient 4 Confocal 2.nd2	32	845389
P4 Houston Dali Li 06-03 Patient 4 Confocal 2.nd2	33	1224355
P4 Houston Dali Li 06-03 Patient 4 Confocal 2.nd2	34	706004
P4 Houston Dali Li 06-03 Patient 4 Confocal 2.nd2	35	347612
P4 Houston Dali Li 06-03 Patient 4 Confocal 2.nd2	36	759130
P4 Houston Dali Li 06-03 Patient 4 Confocal 2.nd2	37	789824
P4 Houston Dali Li 06-03 Patient 4 Confocal 2.nd2	38	766178
P4 Houston Dali Li 06-03 Patient 4 Confocal 2.nd2	39	622786
P4 Houston Dali Li 06-03 Patient 4 Confocal 2.nd2	40	628656
P4 Houston Dali Li 06-03 Patient 4 Confocal 2.nd2	41	515234
P4 Houston Dali Li 06-03 Patient 4 Confocal 2.nd2	42	610921
P4 Houston Dali Li 06-03 Patient 4 Confocal 2.nd2	43	402835
P4 Houston Dali Li 06-03 Patient 4 Confocal 2.nd2	44	958523
P4 Houston Dali Li 06-03 Patient 4 Confocal 2.nd2	45	821833
P4 Houston Dali Li 06-03 Patient 4 Confocal 2.nd2	46	253243
P4 Houston Dali Li 06-03 Patient 4 Confocal 2.nd2	47	889019
P4 Houston Dali Li 06-03 Patient 4 Confocal 2.nd2	48	309664
P4 Houston Dali Li 06-03 Patient 4 Confocal 2.nd2	49	485039
P4 Houston Dali Li 06-03 Patient 4 Confocal 2.nd2	50	323440
P4 Houston Dali Li 06-03 Patient 4 Confocal 2.nd2	51	305286
P4 Houston Dali Li 06-03 Patient 4 Confocal 2.nd2	52	396526
P4 Houston Dali Li 06-03 Patient 4 Confocal 2.nd2	53	173456
P4 Houston Dali Li 06-03 Patient 4 Confocal 2.nd2	54	189955
P4 Houston Dali Li 06-03 Patient 4 Confocal 2.nd2	55	744318
P4 Houston Dali Li 06-03 Patient 4 Confocal 2.nd2	56	154775
P4 Houston Dali Li 06-03 Patient 4 Confocal 2.nd2	57	162531
P4 Houston Dali Li 06-03 Patient 4 Confocal 2.nd2	58	445845
P4 Houston Dali Li 06-03 Patient 4 Confocal 2.nd2	59	884017
P4 Houston Dali Li 06-03 Patient 4 Confocal 2.nd2	60	269898
P4 Houston Dali Li 06-03 Patient 4 Confocal 2.nd2	61	185130
P4 Houston Dali Li 06-03 Patient 4 Confocal 2.nd2	62	737505
P4 Houston Dali Li 06-03 Patient 4 Confocal 2.nd2	63	106392
P4 Houston Dali Li 06-03 Patient 4 Confocal 2.nd2	64	175289
P4 Houston Dali Li 06-03 Patient 4 Confocal 3.nd2	1	1393025
P4 Houston Dali Li 06-03 Patient 4 Confocal 3.nd2	2	653263
P4 Houston Dali Li 06-03 Patient 4 Confocal 3.nd2	3	1288655
P4 Houston Dali Li 06-03 Patient 4 Confocal 3.nd2	4	1125660
P4 Houston Dali Li 06-03 Patient 4 Confocal 3.nd2	5	977717
P4 Houston Dali Li 06-03 Patient 4 Confocal 3.nd2	6	404461
P4 Houston Dali Li 06-03 Patient 4 Confocal 3.nd2	7	1052948
P4 Houston Dali Li 06-03 Patient 4 Confocal 3.nd2	8	362764
P4 Houston Dali Li 06-03 Patient 4 Confocal 3.nd2	9	1364183
P4 Houston Dali Li 06-03 Patient 4 Confocal 3.nd2	10	517387
P4 Houston Dali Li 06-03 Patient 4 Confocal 3.nd2	11	883662
P4 Houston Dali Li 06-03 Patient 4 Confocal 3.nd2	12	919358
P4 Houston Dali Li 06-03 Patient 4 Confocal 3.nd2	13	538786
P4 Houston Dali Li 06-03 Patient 4 Confocal 3.nd2	14	935053
P4 Houston Dali Li 06-03 Patient 4 Confocal 3.nd2	15	1646612
P4 Houston Dali Li 06-03 Patient 4 Confocal 3.nd2	16	1199152
P4 Houston Dali Li 06-03 Patient 4 Confocal 3.nd2	17	376331
P4 Houston Dali Li 06-03 Patient 4 Confocal 3.nd2	18	1020959
P4 Houston Dali Li 06-03 Patient 4 Confocal 3.nd2	19	517643
P4 Houston Dali Li 06-03 Patient 4 Confocal 3.nd2	20	485416
P4 Houston Dali Li 06-03 Patient 4 Confocal 3.nd2	21	413627
P4 Houston Dali Li 06-03 Patient 4 Confocal 3.nd2	22	1048943
P4 Houston Dali Li 06-03 Patient 4 Confocal 3.nd2	23	372051
P4 Houston Dali Li 06-03 Patient 4 Confocal 3.nd2	24	1217507
P4 Houston Dali Li 06-03 Patient 4 Confocal 3.nd2	25	498842
P4 Houston Dali Li 06-03 Patient 4 Confocal 3.nd2	26	1557360
P4 Houston Dali Li 06-03 Patient 4 Confocal 3.nd2	27	717382
P4 Houston Dali Li 06-03 Patient 4 Confocal 3.nd2	28	1000678
P4 Houston Dali Li 06-03 Patient 4 Confocal 3.nd2	29	704603
P4 Houston Dali Li 06-03 Patient 4 Confocal 3.nd2	30	416353
P4 Houston Dali Li 06-03 Patient 4 Confocal 3.nd2	31	594609
P4 Houston Dali Li 06-03 Patient 4 Confocal 3.nd2	32	1557329
P4 Houston Dali Li 06-03 Patient 4 Confocal 3.nd2	33	273232
P4 Houston Dali Li 06-03 Patient 4 Confocal 3.nd2	34	453445
P4 Houston Dali Li 06-03 Patient 4 Confocal 3.nd2	35	359111
P4 Houston Dali Li 06-03 Patient 4 Confocal 3.nd2	36	390820
P4 Houston Dali Li 06-03 Patient 4 Confocal 3.nd2	37	554811
P4 Houston Dali Li 06-03 Patient 4 Confocal 3.nd2	38	714146
P4 Houston Dali Li 06-03 Patient 4 Confocal 3.nd2	39	483743
P4 Houston Dali Li 06-03 Patient 4 Confocal 3.nd2	40	1067886
P4 Houston Dali Li 06-03 Patient 4 Confocal 3.nd2	41	755625
P4 Houston Dali Li 06-03 Patient 4 Confocal 3.nd2	42	399151
P4 Houston Dali Li 06-03 Patient 4 Confocal 3.nd2	43	741727
P4 Houston Dali Li 06-03 Patient 4 Confocal 3.nd2	44	264325
P4 Houston Dali Li 06-03 Patient 4 Confocal 3.nd2	45	433005
P4 Houston Dali Li 06-03 Patient 4 Confocal 3.nd2	46	998132
P4 Houston Dali Li 06-03 Patient 4 Confocal 3.nd2	47	620681
P4 Houston Dali Li 06-03 Patient 4 Confocal 3.nd2	48	911804
P4 Houston Dali Li 06-03 Patient 4 Confocal 3.nd2	49	699835
P4 Houston Dali Li 06-03 Patient 4 Confocal 3.nd2	50	924537
P4 Houston Dali Li 06-03 Patient 4 Confocal 3.nd2	51	372886
P4 Houston Dali Li 06-03 Patient 4 Confocal 3.nd2	52	1303679
P4 Houston Dali Li 06-03 Patient 4 Confocal 3.nd2	53	604607
P4 Houston Dali Li 06-03 Patient 4 Confocal 3.nd2	54	886743
P4 Houston Dali Li 06-03 Patient 4 Confocal 3.nd2	55	186766
P4 Houston Dali Li 06-03 Patient 4 Confocal 3.nd2	56	247710
P4 Houston Dali Li 06-03 Patient 4 Confocal 3.nd2	57	144619
P4 Houston Dali Li 06-03 Patient 4 Confocal 3.nd2	58	170223
P4 Houston Dali Li 06-03 Patient 4 Confocal 3.nd2	59	123811
P4 Houston Dali Li 06-03 Patient 4 Confocal 3.nd2	60	514580
P4 Houston Dali Li 06-03 Patient 4 Confocal 3.nd2	61	137749
P4 Houston Dali Li 06-03 Patient 4 Confocal 3.nd2	62	790945
P4 Houston Dali Li 06-03 Patient 4 Confocal 4.nd2	1	4668411
P4 Houston Dali Li 06-03 Patient 4 Confocal 4.nd2	2	420880
P4 Houston Dali Li 06-03 Patient 4 Confocal 4.nd2	3	950369
P4 Houston Dali Li 06-03 Patient 4 Confocal 4.nd2	4	1159931
P4 Houston Dali Li 06-03 Patient 4 Confocal 4.nd2	5	654006
P4 Houston Dali Li 06-03 Patient 4 Confocal 4.nd2	6	1024085
P4 Houston Dali Li 06-03 Patient 4 Confocal 4.nd2	7	1826412
P4 Houston Dali Li 06-03 Patient 4 Confocal 4.nd2	8	1814755
P4 Houston Dali Li 06-03 Patient 4 Confocal 4.nd2	9	615402
P4 Houston Dali Li 06-03 Patient 4 Confocal 4.nd2	10	1843115
P4 Houston Dali Li 06-03 Patient 4 Confocal 4.nd2	11	1223150
P4 Houston Dali Li 06-03 Patient 4 Confocal 4.nd2	12	749165
P4 Houston Dali Li 06-03 Patient 4 Confocal 4.nd2	13	394658
P4 Houston Dali Li 06-03 Patient 4 Confocal 4.nd2	14	1007229
P4 Houston Dali Li 06-03 Patient 4 Confocal 4.nd2	15	898735
P4 Houston Dali Li 06-03 Patient 4 Confocal 4.nd2	16	381239
P4 Houston Dali Li 06-03 Patient 4 Confocal 4.nd2	17	626380
P4 Houston Dali Li 06-03 Patient 4 Confocal 4.nd2	18	567008
P4 Houston Dali Li 06-03 Patient 4 Confocal 4.nd2	19	1057794
P4 Houston Dali Li 06-03 Patient 4 Confocal 4.nd2	20	551510
P4 Houston Dali Li 06-03 Patient 4 Confocal 4.nd2	21	2074575
P4 Houston Dali Li 06-03 Patient 4 Confocal 4.nd2	22	640405
P4 Houston Dali Li 06-03 Patient 4 Confocal 4.nd2	23	978172
P4 Houston Dali Li 06-03 Patient 4 Confocal 4.nd2	24	459342
P4 Houston Dali Li 06-03 Patient 4 Confocal 4.nd2	25	2051614
P4 Houston Dali Li 06-03 Patient 4 Confocal 4.nd2	26	788531
P4 Houston Dali Li 06-03 Patient 4 Confocal 4.nd2	27	505843
P4 Houston Dali Li 06-03 Patient 4 Confocal 4.nd2	28	1962177
P4 Houston Dali Li 06-03 Patient 4 Confocal 4.nd2	29	1284322
P4 Houston Dali Li 06-03 Patient 4 Confocal 4.nd2	30	626151
P4 Houston Dali Li 06-03 Patient 4 Confocal 4.nd2	31	818967
P4 Houston Dali Li 06-03 Patient 4 Confocal 4.nd2	32	506951
P4 Houston Dali Li 06-03 Patient 4 Confocal 4.nd2	33	237560
P4 Houston Dali Li 06-03 Patient 4 Confocal 4.nd2	34	271116
P4 Houston Dali Li 06-03 Patient 4 Confocal 4.nd2	35	173057
P4 Houston Dali Li 06-03 Patient 4 Confocal 4.nd2	36	332909
P4 Houston Dali Li 06-03 Patient 4 Confocal 4.nd2	37	1249466
P4 Houston Dali Li 06-03 Patient 4 Confocal 4.nd2	38	301428
P4 Houston Dali Li 06-03 Patient 4 Confocal 4.nd2	39	878038
P4 Houston Dali Li 06-03 Patient 4 Confocal 4.nd2	40	797027
P4 Houston Dali Li 06-03 Patient 4 Confocal 4.nd2	41	393269
P4 Houston Dali Li 06-03 Patient 4 Confocal 4.nd2	42	1442943
P4 Houston Dali Li 06-03 Patient 4 Confocal 4.nd2	43	329917
P4 Houston Dali Li 06-03 Patient 4 Confocal 4.nd2	44	473608
P4 Houston Dali Li 06-03 Patient 4 Confocal 4.nd2	45	362907
P4 Houston Dali Li 06-03 Patient 4 Confocal 4.nd2	46	923028
P4 Houston Dali Li 06-03 Patient 4 Confocal 4.nd2	47	641174
P4 Houston Dali Li 06-03 Patient 4 Confocal 4.nd2	48	861134
P4 Houston Dali Li 06-03 Patient 4 Confocal 4.nd2	49	647147
P4 Houston Dali Li 06-03 Patient 4 Confocal 4.nd2	50	562884
P4 Houston Dali Li 06-03 Patient 4 Confocal 4.nd2	51	1963229
P4 Houston Dali Li 06-03 Patient 4 Confocal 4.nd2	52	287976
P4 Houston Dali Li 06-03 Patient 4 Confocal 4.nd2	53	666768
P4 Houston Dali Li 06-03 Patient 4 Confocal 4.nd2	54	690043
P4 Houston Dali Li 06-03 Patient 4 Confocal 4.nd2	55	395536
P4 Houston Dali Li 06-03 Patient 4 Confocal 4.nd2	56	132622
P4 Houston Dali Li 06-03 Patient 4 Confocal 4.nd2	57	784890
P4 Houston Dali Li 06-03 Patient 4 Confocal 4.nd2	58	1294770
P4 Houston Dali Li 06-03 Patient 4 Confocal 4.nd2	59	447481
P4 Houston Dali Li 6-15-18 Patient 4 Retake Confocal 1.nd2	1	411125
P4 Houston Dali Li 6-15-18 Patient 4 Retake Confocal 1.nd2	2	484359
P4 Houston Dali Li 6-15-18 Patient 4 Retake Confocal 1.nd2	3	621705
P4 Houston Dali Li 6-15-18 Patient 4 Retake Confocal 1.nd2	4	476589
P4 Houston Dali Li 6-15-18 Patient 4 Retake Confocal 1.nd2	5	391423
P4 Houston Dali Li 6-15-18 Patient 4 Retake Confocal 1.nd2	6	349911
P4 Houston Dali Li 6-15-18 Patient 4 Retake Confocal 1.nd2	7	165329
P4 Houston Dali Li 6-15-18 Patient 4 Retake Confocal 1.nd2	8	278262
P4 Houston Dali Li 6-15-18 Patient 4 Retake Confocal 1.nd2	9	161517
P4 Houston Dali Li 6-15-18 Patient 4 Retake Confocal 1.nd2	10	122730
P4 Houston Dali Li 6-15-18 Patient 4 Retake Confocal 1.nd2	11	107942
P4 Houston Dali Li 6-15-18 Patient 4 Retake Confocal 1.nd2	12	428960
P4 Houston Dali Li 6-15-18 Patient 4 Retake Confocal 1.nd2	13	461119
P4 Houston Dali Li 6-15-18 Patient 4 Retake Confocal 1.nd2	14	413065
P4 Houston Dali Li 6-15-18 Patient 4 Retake Confocal 1.nd2	15	225605
P4 Houston Dali Li 6-15-18 Patient 4 Retake Confocal 1.nd2	16	379752
P4 Houston Dali Li 6-15-18 Patient 4 Retake Confocal 1.nd2	17	297393
P4 Houston Dali Li 6-15-18 Patient 4 Retake Confocal 1.nd2	18	233612
P4 Houston Dali Li 6-15-18 Patient 4 Retake Confocal 1.nd2	19	143298
P4 Houston Dali Li 6-15-18 Patient 4 Retake Confocal 1.nd2	20	366357
P4 Houston Dali Li 6-15-18 Patient 4 Retake Confocal 1.nd2	21	307787
P4 Houston Dali Li 6-15-18 Patient 4 Retake Confocal 1.nd2	22	980080
P4 Houston Dali Li 6-15-18 Patient 4 Retake Confocal 1.nd2	23	314583
P4 Houston Dali Li 6-15-18 Patient 4 Retake Confocal 1.nd2	24	312398
P4 Houston Dali Li 6-15-18 Patient 4 Retake Confocal 1.nd2	25	793197
P4 Houston Dali Li 6-15-18 Patient 4 Retake Confocal 1.nd2	26	309069
P4 Houston Dali Li 6-15-18 Patient 4 Retake Confocal 1.nd2	27	162742
P4 Houston Dali Li 6-15-18 Patient 4 Retake Confocal 1.nd2	28	83338
P4 Houston Dali Li 6-15-18 Patient 4 Retake Confocal 1.nd2	29	456405
P4 Houston Dali Li 6-15-18 Patient 4 Retake Confocal 1.nd2	30	151146
P4 Houston Dali Li 6-15-18 Patient 4 Retake Confocal 1.nd2	31	328110
P4 Houston Dali Li 6-15-18 Patient 4 Retake Confocal 1.nd2	32	255637
P4 Houston Dali Li 6-15-18 Patient 4 Retake Confocal 1.nd2	33	238451
P4 Houston Dali Li 6-15-18 Patient 4 Retake Confocal 1.nd2	34	251997
P4 Houston Dali Li 6-15-18 Patient 4 Retake Confocal 1.nd2	35	295862
P4 Houston Dali Li 6-15-18 Patient 4 Retake Confocal 1.nd2	36	53331
P4 Houston Dali Li 6-15-18 Patient 4 Retake Confocal 1.nd2	37	82872
P4 Houston Dali Li 6-15-18 Patient 4 Retake Confocal 1.nd2	38	187857
P4 Houston Dali Li 6-15-18 Patient 4 Retake Confocal 1.nd2	39	40796
P4 Houston Dali Li 6-15-18 Patient 4 Retake Confocal 1.nd2	40	145564
P4 Houston Dali Li 6-15-18 Patient 4 Retake Confocal 1.nd2	41	143608
P4 Houston Dali Li 6-15-18 Patient 4 Retake Confocal 1.nd2	42	484177
P4 Houston Dali Li 6-15-18 Patient 4 Retake Confocal 1.nd2	43	63853
P4 Houston Dali Li 6-15-18 Patient 4 Retake Confocal 1.nd2	44	121956
P4 Houston Dali Li 6-15-18 Patient 4 Retake Confocal 1.nd2	45	228396
P4 Houston Dali Li 6-15-18 Patient 4 Retake Confocal 2.nd2	1	155746
P4 Houston Dali Li 6-15-18 Patient 4 Retake Confocal 2.nd2	2	212663
P4 Houston Dali Li 6-15-18 Patient 4 Retake Confocal 2.nd2	3	185520
P4 Houston Dali Li 6-15-18 Patient 4 Retake Confocal 2.nd2	4	175922
P4 Houston Dali Li 6-15-18 Patient 4 Retake Confocal 2.nd2	5	112390
P4 Houston Dali Li 6-15-18 Patient 4 Retake Confocal 2.nd2	6	134422
P4 Houston Dali Li 6-15-18 Patient 4 Retake Confocal 2.nd2	7	189224
P4 Houston Dali Li 6-15-18 Patient 4 Retake Confocal 2.nd2	8	294312
P4 Houston Dali Li 6-15-18 Patient 4 Retake Confocal 2.nd2	9	159238
P4 Houston Dali Li 6-15-18 Patient 4 Retake Confocal 2.nd2	10	448969
P4 Houston Dali Li 6-15-18 Patient 4 Retake Confocal 2.nd2	11	164863
P4 Houston Dali Li 6-15-18 Patient 4 Retake Confocal 2.nd2	12	234066
P4 Houston Dali Li 6-15-18 Patient 4 Retake Confocal 2.nd2	13	229914
P4 Houston Dali Li 6-15-18 Patient 4 Retake Confocal 2.nd2	14	302075
P4 Houston Dali Li 6-15-18 Patient 4 Retake Confocal 2.nd2	15	187835
P4 Houston Dali Li 6-15-18 Patient 4 Retake Confocal 2.nd2	16	210249
P4 Houston Dali Li 6-15-18 Patient 4 Retake Confocal 2.nd2	17	141078
P4 Houston Dali Li 6-15-18 Patient 4 Retake Confocal 2.nd2	18	357122
P4 Houston Dali Li 6-15-18 Patient 4 Retake Confocal 2.nd2	19	55105
P4 Houston Dali Li 6-15-18 Patient 4 Retake Confocal 2.nd2	20	280069
P4 Houston Dali Li 6-15-18 Patient 4 Retake Confocal 2.nd2	21	181499
P4 Houston Dali Li 6-15-18 Patient 4 Retake Confocal 2.nd2	22	122225
P4 Houston Dali Li 6-15-18 Patient 4 Retake Confocal 2.nd2	23	134167
P4 Houston Dali Li 6-15-18 Patient 4 Retake Confocal 2.nd2	24	125399
P4 Houston Dali Li 6-15-18 Patient 4 Retake Confocal 2.nd2	25	158118
P4 Houston Dali Li 6-15-18 Patient 4 Retake Confocal 2.nd2	26	365542
P4 Houston Dali Li 6-15-18 Patient 4 Retake Confocal 2.nd2	27	148080
P4 Houston Dali Li 6-15-18 Patient 4 Retake Confocal 2.nd2	28	285087
P4 Houston Dali Li 6-15-18 Patient 4 Retake Confocal 2.nd2	29	96635
P4 Houston Dali Li 6-15-18 Patient 4 Retake Confocal 2.nd2	30	259860
P4 Houston Dali Li 6-15-18 Patient 4 Retake Confocal 2.nd2	31	86780
P4 Houston Dali Li 6-15-18 Patient 4 Retake Confocal 2.nd2	32	244184
P4 Houston Dali Li 6-15-18 Patient 4 Retake Confocal 2.nd2	33	336993
P4 Houston Dali Li 6-15-18 Patient 4 Retake Confocal 2.nd2	34	245461
P4 Houston Dali Li 6-15-18 Patient 4 Retake Confocal 2.nd2	35	268930
P4 Houston Dali Li 6-15-18 Patient 4 Retake Confocal 2.nd2	36	54869
P4 Houston Dali Li 6-15-18 Patient 4 Retake Confocal 2.nd2	37	257354
P4 Houston Dali Li 6-15-18 Patient 4 Retake Confocal 2.nd2	38	105294
P4 Houston Dali Li 6-15-18 Patient 4 Retake Confocal 2.nd2	39	191366
P4 Houston Dali Li 6-15-18 Patient 4 Retake Confocal 2.nd2	40	173743
P4 Houston Dali Li 6-15-18 Patient 4 Retake Confocal 2.nd2	41	189841
P4 Houston Dali Li 6-15-18 Patient 4 Retake Confocal 2.nd2	42	217297
P4 Houston Dali Li 6-15-18 Patient 4 Retake Confocal 2.nd2	43	145802
P4 Houston Dali Li 6-15-18 Patient 4 Retake Confocal 2.nd2	44	163535
P4 Houston Dali Li 6-15-18 Patient 4 Retake Confocal 2.nd2	45	92134
P4 Houston Dali Li 6-15-18 Patient 4 Retake Confocal 2.nd2	46	140666
P4 Houston Dali Li 6-15-18 Patient 4 Retake Confocal 2.nd2	47	161703
P4 Houston Dali Li 6-15-18 Patient 4 Retake Confocal 2.nd2	48	158078
P4 Houston Dali Li 6-15-18 Patient 4 Retake Confocal 2.nd2	49	105729
P4 Houston Dali Li 6-15-18 Patient 4 Retake Confocal 2.nd2	50	190925
P4 Houston Dali Li 6-15-18 Patient 4 Retake Confocal 2.nd2	51	163544
P4 Houston Dali Li 6-15-18 Patient 4 Retake Confocal 2.nd2	52	84823
P4 Houston Dali Li 6-15-18 Patient 4 Retake Confocal 2.nd2	53	142336
P4 Houston Dali Li 6-15-18 Patient 4 Retake Confocal 2.nd2	54	197271
P4 Houston Dali Li 6-15-18 Patient 4 Retake Confocal 2.nd2	55	212289
P4 Houston Dali Li 6-15-18 Patient 4 Retake Confocal 2.nd2	56	159245
P4 Houston Dali Li 6-15-18 Patient 4 Retake Confocal 2.nd2	57	130087
P4 Houston Dali Li 6-15-18 Patient 4 Retake Confocal 2.nd2	58	212703
P4 Houston Dali Li 6-15-18 Patient 4 Retake Confocal 2.nd2	59	148977
P4 Houston Dali Li 6-15-18 Patient 4 Retake Confocal 2.nd2	60	178641
P4 Houston Dali Li 6-15-18 Patient 4 Retake Confocal 2.nd2	61	296810
P4 Houston Dali Li 6-15-18 Patient 4 Retake Confocal 2.nd2	62	289696
P4 Houston Dali Li 6-15-18 Patient 4 Retake Confocal 2.nd2	63	130156
P4 Houston Dali Li 6-15-18 Patient 4 Retake Confocal 2.nd2	64	72909
P4 Houston Dali Li 6-15-18 Patient 4 Retake Confocal 2.nd2	65	53703
P4 Houston Dali Li 6-15-18 Patient 4 Retake Confocal 2.nd2	66	99882
P4 Houston Dali Li 6-15-18 Patient 4 Retake Confocal 2.nd2	67	150616
P4 Houston Dali Li 6-15-18 Patient 4 Retake Confocal 2.nd2	68	145944
P4 Houston Dali Li 6-15-18 Patient 4 Retake Confocal 2.nd2	69	124646
P4 Houston Dali Li 6-15-18 Patient 4 Retake Confocal 2.nd2	70	149959
P4 Houston Dali Li 6-15-18 Patient 4 Retake Confocal 2.nd2	71	65992
P4 Houston Dali Li 6-15-18 Patient 4 Retake Confocal 2.nd2	72	96642
P4 Houston Dali Li 6-15-18 Patient 4 Retake Confocal 2.nd2	73	181993
P4 Houston Dali Li 6-15-18 Patient 4 Retake Confocal 2.nd2	74	109314
P4 Houston Dali Li 6-15-18 Patient 4 Retake Confocal 2.nd2	75	133871
P4 Houston Dali Li 6-15-18 Patient 4 Retake Confocal 2.nd2	76	81925
P4 Houston Dali Li 6-15-18 Patient 4 Retake Confocal 3.nd2	1	191463
P4 Houston Dali Li 6-15-18 Patient 4 Retake Confocal 3.nd2	2	270614
P4 Houston Dali Li 6-15-18 Patient 4 Retake Confocal 3.nd2	3	153335
P4 Houston Dali Li 6-15-18 Patient 4 Retake Confocal 3.nd2	4	224515
P4 Houston Dali Li 6-15-18 Patient 4 Retake Confocal 3.nd2	5	101642
P4 Houston Dali Li 6-15-18 Patient 4 Retake Confocal 3.nd2	6	164223
P4 Houston Dali Li 6-15-18 Patient 4 Retake Confocal 3.nd2	7	157569
P4 Houston Dali Li 6-15-18 Patient 4 Retake Confocal 3.nd2	8	100162
P4 Houston Dali Li 6-15-18 Patient 4 Retake Confocal 3.nd2	9	228319
P4 Houston Dali Li 6-15-18 Patient 4 Retake Confocal 3.nd2	10	147329
P4 Houston Dali Li 6-15-18 Patient 4 Retake Confocal 3.nd2	11	159809
P4 Houston Dali Li 6-15-18 Patient 4 Retake Confocal 3.nd2	12	250477
P4 Houston Dali Li 6-15-18 Patient 4 Retake Confocal 3.nd2	13	328751
P4 Houston Dali Li 6-15-18 Patient 4 Retake Confocal 3.nd2	14	139445
P4 Houston Dali Li 6-15-18 Patient 4 Retake Confocal 3.nd2	15	123198
P4 Houston Dali Li 6-15-18 Patient 4 Retake Confocal 3.nd2	16	143380
P4 Houston Dali Li 6-15-18 Patient 4 Retake Confocal 3.nd2	17	300745
P4 Houston Dali Li 6-15-18 Patient 4 Retake Confocal 3.nd2	18	249825
P4 Houston Dali Li 6-15-18 Patient 4 Retake Confocal 3.nd2	19	151091
P4 Houston Dali Li 6-15-18 Patient 4 Retake Confocal 3.nd2	20	205652
P4 Houston Dali Li 6-15-18 Patient 4 Retake Confocal 3.nd2	21	250964
P4 Houston Dali Li 6-15-18 Patient 4 Retake Confocal 3.nd2	22	197685
P4 Houston Dali Li 6-15-18 Patient 4 Retake Confocal 3.nd2	23	171542
P4 Houston Dali Li 6-15-18 Patient 4 Retake Confocal 3.nd2	24	190351
P4 Houston Dali Li 6-15-18 Patient 4 Retake Confocal 3.nd2	25	141916
P4 Houston Dali Li 6-15-18 Patient 4 Retake Confocal 3.nd2	26	171990
P4 Houston Dali Li 6-15-18 Patient 4 Retake Confocal 3.nd2	27	87595
P4 Houston Dali Li 6-15-18 Patient 4 Retake Confocal 3.nd2	28	290511
P4 Houston Dali Li 6-15-18 Patient 4 Retake Confocal 3.nd2	29	147745
P4 Houston Dali Li 6-15-18 Patient 4 Retake Confocal 3.nd2	30	127641
P4 Houston Dali Li 6-15-18 Patient 4 Retake Confocal 3.nd2	31	117661
P4 Houston Dali Li 6-15-18 Patient 4 Retake Confocal 3.nd2	32	221020
P4 Houston Dali Li 6-15-18 Patient 4 Retake Confocal 3.nd2	33	136162
P4 Houston Dali Li 6-15-18 Patient 4 Retake Confocal 3.nd2	34	224067
P4 Houston Dali Li 6-15-18 Patient 4 Retake Confocal 3.nd2	35	121780
P4 Houston Dali Li 6-15-18 Patient 4 Retake Confocal 3.nd2	36	297571
P4 Houston Dali Li 6-15-18 Patient 4 Retake Confocal 3.nd2	37	306257
P4 Houston Dali Li 6-15-18 Patient 4 Retake Confocal 3.nd2	38	147404
P4 Houston Dali Li 6-15-18 Patient 4 Retake Confocal 3.nd2	39	174995
P4 Houston Dali Li 6-15-18 Patient 4 Retake Confocal 3.nd2	40	290142
P4 Houston Dali Li 6-15-18 Patient 4 Retake Confocal 3.nd2	41	427966
P4 Houston Dali Li 6-15-18 Patient 4 Retake Confocal 3.nd2	42	255445
P4 Houston Dali Li 6-15-18 Patient 4 Retake Confocal 3.nd2	43	292990
P4 Houston Dali Li 6-15-18 Patient 4 Retake Confocal 3.nd2	44	241693
P4 Houston Dali Li 6-15-18 Patient 4 Retake Confocal 3.nd2	45	72865
P4 Houston Dali Li 6-15-18 Patient 4 Retake Confocal 3.nd2	46	143379
P4 Houston Dali Li 6-15-18 Patient 4 Retake Confocal 3.nd2	47	97582
P4 Houston Dali Li 6-15-18 Patient 4 Retake Confocal 3.nd2	48	166906
P4 Houston Dali Li 6-15-18 Patient 4 Retake Confocal 3.nd2	49	160556
P4 Houston Dali Li 6-15-18 Patient 4 Retake Confocal 3.nd2	50	226522
P4 Houston Dali Li 6-15-18 Patient 4 Retake Confocal 3.nd2	51	87878
P4 Houston Dali Li 6-15-18 Patient 4 Retake Confocal 3.nd2	52	181341
P4 Houston Dali Li 6-15-18 Patient 4 Retake Confocal 3.nd2	53	400530
P4 Houston Dali Li 6-15-18 Patient 4 Retake Confocal 3.nd2	54	124094
P4 Houston Dali Li 6-15-18 Patient 4 Retake Confocal 3.nd2	55	238935
P4 Houston Dali Li 6-15-18 Patient 4 Retake Confocal 3.nd2	56	182928
P4 Houston Dali Li 6-15-18 Patient 4 Retake Confocal 3.nd2	57	183663
P4 Houston Dali Li 6-15-18 Patient 4 Retake Confocal 3.nd2	58	160997
P4 Houston Dali Li 6-15-18 Patient 4 Retake Confocal 3.nd2	59	98248
P4 Houston Dali Li 6-15-18 Patient 4 Retake Confocal 3.nd2	60	428221
P4 Houston Dali Li 6-15-18 Patient 4 Retake Confocal 3.nd2	61	100031
P4 Houston Dali Li 6-15-18 Patient 4 Retake Confocal 3.nd2	62	180767
P4 Houston Dali Li 6-15-18 Patient 4 Retake Confocal 3.nd2	63	125167
P4 Houston Dali Li 6-15-18 Patient 4 Retake Confocal 3.nd2	64	218557
P4 Houston Dali Li 6-15-18 Patient 4 Retake Confocal 3.nd2	65	322115
P4 Houston Dali Li 6-15-18 Patient 4 Retake Confocal 3.nd2	66	188601
P4 Houston Dali Li 6-15-18 Patient 4 Retake Confocal 3.nd2	67	73038
P4 Houston Dali Li 6-15-18 Patient 4 Retake Confocal 3.nd2	68	76952
P4 Houston Dali Li 6-15-18 Patient 4 Retake Confocal 3.nd2	69	198961
P4 Houston Dali Li 6-15-18 Patient 4 Retake Confocal 3.nd2	70	236983
P4 Houston Dali Li 6-15-18 Patient 4 Retake Confocal 3.nd2	71	125173
P4 Houston Dali Li 6-15-18 Patient 4 Retake Confocal 3.nd2	72	78692
P4 Houston Dali Li 6-15-18 Patient 4 Retake Confocal 3.nd2	73	100416
P4 Houston Dali Li 6-15-18 Patient 4 Retake Confocal 3.nd2	74	225124
P4 Houston Dali Li 6-15-18 Patient 4 Retake Confocal 3.nd2	75	358250
P4 Houston Dali Li 6-15-18 Patient 4 Retake Confocal 3.nd2	76	147535
P4 Houston Dali Li 6-15-18 Patient 4 Retake Confocal 3.nd2	77	228924
P4 Houston Dali Li 6-15-18 Patient 4 Retake Confocal 3.nd2	78	161301
P4 Houston Dali Li 6-15-18 Patient 4 Retake Confocal 3.nd2	79	193488
P4 Houston Dali Li 6-15-18 Patient 4 Retake Confocal 3.nd2	80	115314
P4 Houston Dali Li 6-15-18 Patient 4 Retake Confocal 3.nd2	81	202218
P4 Houston Dali Li 6-15-18 Patient 4 Retake Confocal 3.nd2	82	266825
P4 Houston Dali Li 6-15-18 Patient 4 Retake Confocal 3.nd2	83	116166
P4 Houston Dali Li 6-15-18 Patient 4 Retake Confocal 3.nd2	84	77287
P4 Houston Dali Li 6-15-18 Patient 4 Retake Confocal 3.nd2	85	137535
P4 Houston Dali Li 6-15-18 Patient 4 Retake Confocal 3.nd2	86	134800
P4 Houston Dali Li 6-15-18 Patient 4 Retake Confocal 3.nd2	87	90273
P4 Houston Dali Li 6-15-18 Patient 4 Retake Confocal 3.nd2	88	134967
P4 Houston Dali Li 6-15-18 Patient 4 Retake Confocal 3.nd2	89	69309
P4 Houston Dali Li 6-15-18 Patient 4 Retake Confocal 3.nd2	90	99095
P4 Houston Dali Li 6-15-18 Patient 4 Retake Confocal 3.nd2	91	528871
P4 Houston Dali Li 6-15-18 Patient 4 Retake Confocal 3.nd2	92	113195
P4 Houston Dali Li 6-15-18 Patient 4 Retake Confocal 3.nd2	93	53549
P4 Houston Dali Li 6-15-18 Patient 4 Retake Confocal 3.nd2	94	120893
P4 Houston Dali Li 6-15-18 Patient 4 Retake Confocal 3.nd2	95	186200
P4 Houston Dali Li 6-15-18 Patient 4 Retake Confocal 3.nd2	96	62537
P4 Houston Dali Li 6-15-18 Patient 4 Retake Confocal 3.nd2	97	80775
P4 Houston Dali Li 6-15-18 Patient 4 Retake Confocal 3.nd2	98	66266
P4 Houston Dali Li 6-15-18 Patient 4 Retake Confocal 3.nd2	99	82499
P4 Houston Dali Li 6-15-18 Patient 4 Retake Confocal 3.nd2	100	97519
P4 Houston Dali Li 6-15-18 Patient 4 Retake Confocal 3.nd2	101	148532
P4 Houston Dali Li 6-15-18 Patient 4 Retake Confocal 3.nd2	102	99324
P4 Houston Dali Li 6-15-18 Patient 4 Retake Confocal 3.nd2	103	53927
P4 Houston Dali Li 6-15-18 Patient 4 Retake Confocal 3.nd2	104	85255
P4 Houston Dali Li 6-15-18 Patient 4 Retake Confocal 4.nd2	1	290942
[truncated: 1,936 more rows]

## Sheet: Fig 8D
nd2 file	cell number	channel2-Tumor Antigen
P3 Houston Dali Li 06-03 Patient 3 Confocal 1.nd2	1	4062714
P3 Houston Dali Li 06-03 Patient 3 Confocal 1.nd2	2	1698220
P3 Houston Dali Li 06-03 Patient 3 Confocal 1.nd2	3	2202684
P3 Houston Dali Li 06-03 Patient 3 Confocal 1.nd2	4	1742558
P3 Houston Dali Li 06-03 Patient 3 Confocal 1.nd2	5	2380847
P3 Houston Dali Li 06-03 Patient 3 Confocal 1.nd2	6	687116
P3 Houston Dali Li 06-03 Patient 3 Confocal 1.nd2	7	1369618
P3 Houston Dali Li 06-03 Patient 3 Confocal 1.nd2	8	2315592
P3 Houston Dali Li 06-03 Patient 3 Confocal 1.nd2	9	3333527
P3 Houston Dali Li 06-03 Patient 3 Confocal 1.nd2	10	1747222
P3 Houston Dali Li 06-03 Patient 3 Confocal 1.nd2	11	419121
P3 Houston Dali Li 06-03 Patient 3 Confocal 1.nd2	12	3555465
P3 Houston Dali Li 06-03 Patient 3 Confocal 1.nd2	13	442792
P3 Houston Dali Li 06-03 Patient 3 Confocal 1.nd2	14	2442971
P3 Houston Dali Li 06-03 Patient 3 Confocal 1.nd2	15	1413657
P3 Houston Dali Li 06-03 Patient 3 Confocal 1.nd2	16	1499627
P3 Houston Dali Li 06-03 Patient 3 Confocal 1.nd2	17	1737016
P3 Houston Dali Li 06-03 Patient 3 Confocal 1.nd2	18	1536795
P3 Houston Dali Li 06-03 Patient 3 Confocal 1.nd2	19	553349
P3 Houston Dali Li 06-03 Patient 3 Confocal 1.nd2	20	739098
P3 Houston Dali Li 06-03 Patient 3 Confocal 1.nd2	21	3468487
P3 Houston Dali Li 06-03 Patient 3 Confocal 1.nd2	22	3524514
P3 Houston Dali Li 06-03 Patient 3 Confocal 1.nd2	23	627773
P3 Houston Dali Li 06-03 Patient 3 Confocal 1.nd2	24	1295659
P3 Houston Dali Li 06-03 Patient 3 Confocal 1.nd2	25	2658066
P3 Houston Dali Li 06-03 Patient 3 Confocal 1.nd2	26	2345748
P3 Houston Dali Li 06-03 Patient 3 Confocal 1.nd2	27	1216183
P3 Houston Dali Li 06-03 Patient 3 Confocal 1.nd2	28	450445
P3 Houston Dali Li 06-03 Patient 3 Confocal 1.nd2	29	1104668
P3 Houston Dali Li 06-03 Patient 3 Confocal 1.nd2	30	332441
P3 Houston Dali Li 06-03 Patient 3 Confocal 1.nd2	31	1627515
P3 Houston Dali Li 06-03 Patient 3 Confocal 1.nd2	32	539567
P3 Houston Dali Li 06-03 Patient 3 Confocal 1.nd2	33	1676833
P3 Houston Dali Li 06-03 Patient 3 Confocal 1.nd2	34	2172447
P3 Houston Dali Li 06-03 Patient 3 Confocal 1.nd2	35	1345884
P3 Houston Dali Li 06-03 Patient 3 Confocal 1.nd2	36	1058626
P3 Houston Dali Li 06-03 Patient 3 Confocal 1.nd2	37	811893
P3 Houston Dali Li 06-03 Patient 3 Confocal 1.nd2	38	951144
P3 Houston Dali Li 06-03 Patient 3 Confocal 1.nd2	39	790249
P3 Houston Dali Li 06-03 Patient 3 Confocal 1.nd2	40	652722
P3 Houston Dali Li 06-03 Patient 3 Confocal 1.nd2	41	3362145
P3 Houston Dali Li 06-03 Patient 3 Confocal 1.nd2	42	498274
P3 Houston Dali Li 06-03 Patient 3 Confocal 1.nd2	43	953438
P3 Houston Dali Li 06-03 Patient 3 Confocal 1.nd2	44	238010
P3 Houston Dali Li 06-03 Patient 3 Confocal 1.nd2	45	1543234
P3 Houston Dali Li 06-03 Patient 3 Confocal 1.nd2	46	634969
P3 Houston Dali Li 06-03 Patient 3 Confocal 1.nd2	47	2519722
P3 Houston Dali Li 06-03 Patient 3 Confocal 1.nd2	48	362547
P3 Houston Dali Li 06-03 Patient 3 Confocal 1.nd2	49	365135
P3 Houston Dali Li 06-03 Patient 3 Confocal 1.nd2	50	111321
P3 Houston Dali Li 06-03 Patient 3 Confocal 1.nd2	51	128927
P3 Houston Dali Li 06-03 Patient 3 Confocal 1.nd2	52	1367252
P3 Houston Dali Li 06-03 Patient 3 Confocal 1.nd2	53	127935
P3 Houston Dali Li 06-03 Patient 3 Confocal 1.nd2	54	430692
P3 Houston Dali Li 06-03 Patient 3 Confocal 1.nd2	55	197508
P3 Houston Dali Li 06-03 Patient 3 Confocal 1.nd2	56	161924
P3 Houston Dali Li 06-03 Patient 3 Confocal 1.nd2	57	102324
P3 Houston Dali Li 06-03 Patient 3 Confocal 1.nd2	58	1300764
P3 Houston Dali Li 06-03 Patient 3 Confocal 1.nd2	59	130014
P3 Houston Dali Li 06-03 Patient 3 Confocal 2.nd2	1	750595
P3 Houston Dali Li 06-03 Patient 3 Confocal 2.nd2	2	1100063
P3 Houston Dali Li 06-03 Patient 3 Confocal 2.nd2	3	1291475
P3 Houston Dali Li 06-03 Patient 3 Confocal 2.nd2	4	275788
P3 Houston Dali Li 06-03 Patient 3 Confocal 2.nd2	5	651825
P3 Houston Dali Li 06-03 Patient 3 Confocal 2.nd2	6	284171
P3 Houston Dali Li 06-03 Patient 3 Confocal 2.nd2	7	504721
P3 Houston Dali Li 06-03 Patient 3 Confocal 2.nd2	8	2123718
P3 Houston Dali Li 06-03 Patient 3 Confocal 2.nd2	9	498750
P3 Houston Dali Li 06-03 Patient 3 Confocal 2.nd2	10	403045
P3 Houston Dali Li 06-03 Patient 3 Confocal 2.nd2	11	393947
P3 Houston Dali Li 06-03 Patient 3 Confocal 2.nd2	12	632758
P3 Houston Dali Li 06-03 Patient 3 Confocal 2.nd2	13	1403009
P3 Houston Dali Li 06-03 Patient 3 Confocal 2.nd2	14	903582
P3 Houston Dali Li 06-03 Patient 3 Confocal 2.nd2	15	216894
P3 Houston Dali Li 06-03 Patient 3 Confocal 2.nd2	16	626121
P3 Houston Dali Li 06-03 Patient 3 Confocal 2.nd2	17	1039286
P3 Houston Dali Li 06-03 Patient 3 Confocal 2.nd2	18	750883
P3 Houston Dali Li 06-03 Patient 3 Confocal 2.nd2	19	949935
P3 Houston Dali Li 06-03 Patient 3 Confocal 2.nd2	20	422921
P3 Houston Dali Li 06-03 Patient 3 Confocal 2.nd2	21	342431
P3 Houston Dali Li 06-03 Patient 3 Confocal 2.nd2	22	816206
P3 Houston Dali Li 06-03 Patient 3 Confocal 2.nd2	23	423223
P3 Houston Dali Li 06-03 Patient 3 Confocal 2.nd2	24	617586
P3 Houston Dali Li 06-03 Patient 3 Confocal 2.nd2	25	540811
P3 Houston Dali Li 06-03 Patient 3 Confocal 2.nd2	26	499670
P3 Houston Dali Li 06-03 Patient 3 Confocal 2.nd2	27	403225
P3 Houston Dali Li 06-03 Patient 3 Confocal 2.nd2	28	1584140
P3 Houston Dali Li 06-03 Patient 3 Confocal 2.nd2	29	275852
P3 Houston Dali Li 06-03 Patient 3 Confocal 2.nd2	30	1265586
P3 Houston Dali Li 06-03 Patient 3 Confocal 2.nd2	31	345853
P3 Houston Dali Li 06-03 Patient 3 Confocal 2.nd2	32	473671
P3 Houston Dali Li 06-03 Patient 3 Confocal 2.nd2	33	1149016
P3 Houston Dali Li 06-03 Patient 3 Confocal 2.nd2	34	599500
P3 Houston Dali Li 06-03 Patient 3 Confocal 2.nd2	35	344732
P3 Houston Dali Li 06-03 Patient 3 Confocal 2.nd2	36	453439
P3 Houston Dali Li 06-03 Patient 3 Confocal 2.nd2	37	1128343
P3 Houston Dali Li 06-03 Patient 3 Confocal 2.nd2	38	307959
P3 Houston Dali Li 06-03 Patient 3 Confocal 2.nd2	39	357878
P3 Houston Dali Li 06-03 Patient 3 Confocal 2.nd2	40	286640
P3 Houston Dali Li 06-03 Patient 3 Confocal 2.nd2	41	309197
P3 Houston Dali Li 06-03 Patient 3 Confocal 2.nd2	42	107744
P3 Houston Dali Li 06-03 Patient 3 Confocal 2.nd2	43	465180
P3 Houston Dali Li 06-03 Patient 3 Confocal 2.nd2	44	583147
P3 Houston Dali Li 06-03 Patient 3 Confocal 2.nd2	45	225102
P3 Houston Dali Li 06-03 Patient 3 Confocal 2.nd2	46	180681
P3 Houston Dali Li 06-03 Patient 3 Confocal 2.nd2	47	938050
P3 Houston Dali Li 06-03 Patient 3 Confocal 2.nd2	48	226991
P3 Houston Dali Li 06-03 Patient 3 Confocal 2.nd2	49	71043
P3 Houston Dali Li 06-03 Patient 3 Confocal 2.nd2	50	289787
P3 Houston Dali Li 06-03 Patient 3 Confocal 2.nd2	51	323229
P3 Houston Dali Li 06-03 Patient 3 Confocal 2.nd2	52	130737
P3 Houston Dali Li 06-03 Patient 3 Confocal 3.nd2	1	2063995
P3 Houston Dali Li 06-03 Patient 3 Confocal 3.nd2	2	1457652
P3 Houston Dali Li 06-03 Patient 3 Confocal 3.nd2	3	3037550
P3 Houston Dali Li 06-03 Patient 3 Confocal 3.nd2	4	2956414
P3 Houston Dali Li 06-03 Patient 3 Confocal 3.nd2	5	1633548
P3 Houston Dali Li 06-03 Patient 3 Confocal 3.nd2	6	796358
P3 Houston Dali Li 06-03 Patient 3 Confocal 3.nd2	7	1648850
P3 Houston Dali Li 06-03 Patient 3 Confocal 3.nd2	8	992919
P3 Houston Dali Li 06-03 Patient 3 Confocal 3.nd2	9	1787830
P3 Houston Dali Li 06-03 Patient 3 Confocal 3.nd2	10	410517
P3 Houston Dali Li 06-03 Patient 3 Confocal 3.nd2	11	610015
P3 Houston Dali Li 06-03 Patient 3 Confocal 3.nd2	12	1595804
P3 Houston Dali Li 06-03 Patient 3 Confocal 3.nd2	13	630819
P3 Houston Dali Li 06-03 Patient 3 Confocal 3.nd2	14	1469890
P3 Houston Dali Li 06-03 Patient 3 Confocal 3.nd2	15	1215273
P3 Houston Dali Li 06-03 Patient 3 Confocal 3.nd2	16	420877
P3 Houston Dali Li 06-03 Patient 3 Confocal 3.nd2	17	722902
P3 Houston Dali Li 06-03 Patient 3 Confocal 3.nd2	18	915056
P3 Houston Dali Li 06-03 Patient 3 Confocal 3.nd2	19	938107
P3 Houston Dali Li 06-03 Patient 3 Confocal 3.nd2	20	783933
P3 Houston Dali Li 06-03 Patient 3 Confocal 3.nd2	21	1459052
P3 Houston Dali Li 06-03 Patient 3 Confocal 3.nd2	22	354323
P3 Houston Dali Li 06-03 Patient 3 Confocal 3.nd2	23	829092
P3 Houston Dali Li 06-03 Patient 3 Confocal 3.nd2	24	722503
P3 Houston Dali Li 06-03 Patient 3 Confocal 3.nd2	25	615606
P3 Houston Dali Li 06-03 Patient 3 Confocal 3.nd2	26	735713
P3 Houston Dali Li 06-03 Patient 3 Confocal 3.nd2	27	391392
P3 Houston Dali Li 06-03 Patient 3 Confocal 3.nd2	28	496744
P3 Houston Dali Li 06-03 Patient 3 Confocal 3.nd2	29	2179502
P3 Houston Dali Li 06-03 Patient 3 Confocal 3.nd2	30	903620
P3 Houston Dali Li 06-03 Patient 3 Confocal 3.nd2	31	351577
P3 Houston Dali Li 06-03 Patient 3 Confocal 3.nd2	32	1369763
P3 Houston Dali Li 06-03 Patient 3 Confocal 3.nd2	33	503011
P3 Houston Dali Li 06-03 Patient 3 Confocal 3.nd2	34	845198
P3 Houston Dali Li 06-03 Patient 3 Confocal 3.nd2	35	196484
P3 Houston Dali Li 06-03 Patient 3 Confocal 3.nd2	36	577955
P3 Houston Dali Li 06-03 Patient 3 Confocal 3.nd2	37	386608
P3 Houston Dali Li 06-03 Patient 3 Confocal 3.nd2	38	274479
P3 Houston Dali Li 06-03 Patient 3 Confocal 3.nd2	39	2287062
P3 Houston Dali Li 06-03 Patient 3 Confocal 3.nd2	40	708261
P3 Houston Dali Li 06-03 Patient 3 Confocal 3.nd2	41	1047033
P3 Houston Dali Li 06-03 Patient 3 Confocal 3.nd2	42	1717292
P3 Houston Dali Li 06-03 Patient 3 Confocal 3.nd2	43	496273
P3 Houston Dali Li 06-03 Patient 3 Confocal 3.nd2	44	1127869
P3 Houston Dali Li 06-03 Patient 3 Confocal 3.nd2	45	646542
P3 Houston Dali Li 06-03 Patient 3 Confocal 3.nd2	46	1160473
P3 Houston Dali Li 06-03 Patient 3 Confocal 3.nd2	47	1038739
P3 Houston Dali Li 06-03 Patient 3 Confocal 3.nd2	48	840081
P3 Houston Dali Li 06-03 Patient 3 Confocal 3.nd2	49	634677
P3 Houston Dali Li 06-03 Patient 3 Confocal 3.nd2	50	645275
P3 Houston Dali Li 06-03 Patient 3 Confocal 3.nd2	51	644027
P3 Houston Dali Li 06-03 Patient 3 Confocal 3.nd2	52	335265
P3 Houston Dali Li 06-03 Patient 3 Confocal 3.nd2	53	1062452
P3 Houston Dali Li 06-03 Patient 3 Confocal 3.nd2	54	768466
P3 Houston Dali Li 06-03 Patient 3 Confocal 3.nd2	55	1339859
P3 Houston Dali Li 06-03 Patient 3 Confocal 3.nd2	56	544031
P3 Houston Dali Li 06-03 Patient 3 Confocal 3.nd2	57	299496
P3 Houston Dali Li 06-03 Patient 3 Confocal 3.nd2	58	240680
P3 Houston Dali Li 06-03 Patient 3 Confocal 3.nd2	59	371650
P3 Houston Dali Li 06-03 Patient 3 Confocal 3.nd2	60	272938
P3 Houston Dali Li 06-03 Patient 3 Confocal 3.nd2	61	363940
P3 Houston Dali Li 06-03 Patient 3 Confocal 3.nd2	62	368087
P3 Houston Dali Li 06-03 Patient 3 Confocal 3.nd2	63	340046
P3 Houston Dali Li 06-03 Patient 3 Confocal 3.nd2	64	166804
P3 Houston Dali Li 06-03 Patient 3 Confocal 3.nd2	65	338993
P3 Houston Dali Li 06-03 Patient 3 Confocal 3.nd2	66	216767
P3 Houston Dali Li 06-03 Patient 3 Confocal 3.nd2	67	324613
P3 Houston Dali Li 06-03 Patient 3 Confocal 3.nd2	68	591037
P3 Houston Dali Li 06-03 Patient 3 Confocal 3.nd2	69	200058
P3 Houston Dali Li 06-03 Patient 3 Confocal 3.nd2	70	410651
P3 Houston Dali Li 06-03 Patient 3 Confocal 3.nd2	71	395599
P3 Houston Dali Li 06-03 Patient 3 Confocal 3.nd2	72	342080
P3 Houston Dali Li 06-03 Patient 3 Confocal 4.nd2	1	2480642
P3 Houston Dali Li 06-03 Patient 3 Confocal 4.nd2	2	1435172
P3 Houston Dali Li 06-03 Patient 3 Confocal 4.nd2	3	712625
P3 Houston Dali Li 06-03 Patient 3 Confocal 4.nd2	4	1320667
P3 Houston Dali Li 06-03 Patient 3 Confocal 4.nd2	5	960655
P3 Houston Dali Li 06-03 Patient 3 Confocal 4.nd2	6	858021
P3 Houston Dali Li 06-03 Patient 3 Confocal 4.nd2	7	1795095
P3 Houston Dali Li 06-03 Patient 3 Confocal 4.nd2	8	1078375
P3 Houston Dali Li 06-03 Patient 3 Confocal 4.nd2	9	1681751
P3 Houston Dali Li 06-03 Patient 3 Confocal 4.nd2	10	3008325
P3 Houston Dali Li 06-03 Patient 3 Confocal 4.nd2	11	484512
P3 Houston Dali Li 06-03 Patient 3 Confocal 4.nd2	12	636927
P3 Houston Dali Li 06-03 Patient 3 Confocal 4.nd2	13	2201216
P3 Houston Dali Li 06-03 Patient 3 Confocal 4.nd2	14	347015
P3 Houston Dali Li 06-03 Patient 3 Confocal 4.nd2	15	622164
P3 Houston Dali Li 06-03 Patient 3 Confocal 4.nd2	16	3063503
P3 Houston Dali Li 06-03 Patient 3 Confocal 4.nd2	17	3455618
P3 Houston Dali Li 06-03 Patient 3 Confocal 4.nd2	18	1510770
P3 Houston Dali Li 06-03 Patient 3 Confocal 4.nd2	19	1466431
P3 Houston Dali Li 06-03 Patient 3 Confocal 4.nd2	20	1972060
P3 Houston Dali Li 06-03 Patient 3 Confocal 4.nd2	21	450324
P3 Houston Dali Li 06-03 Patient 3 Confocal 4.nd2	22	1318212
P3 Houston Dali Li 06-03 Patient 3 Confocal 4.nd2	23	565947
P3 Houston Dali Li 06-03 Patient 3 Confocal 4.nd2	24	1179741
P3 Houston Dali Li 06-03 Patient 3 Confocal 4.nd2	25	603224
P3 Houston Dali Li 06-03 Patient 3 Confocal 4.nd2	26	1041870
P3 Houston Dali Li 06-03 Patient 3 Confocal 4.nd2	27	548203
P3 Houston Dali Li 06-03 Patient 3 Confocal 4.nd2	28	2486826
P3 Houston Dali Li 06-03 Patient 3 Confocal 4.nd2	29	807476
P3 Houston Dali Li 06-03 Patient 3 Confocal 4.nd2	30	1150040
P3 Houston Dali Li 06-03 Patient 3 Confocal 4.nd2	31	791161
P3 Houston Dali Li 06-03 Patient 3 Confocal 4.nd2	32	2027844
P3 Houston Dali Li 06-03 Patient 3 Confocal 4.nd2	33	273986
P3 Houston Dali Li 06-03 Patient 3 Confocal 4.nd2	34	750746
P3 Houston Dali Li 06-03 Patient 3 Confocal 4.nd2	35	1132635
P3 Houston Dali Li 06-03 Patient 3 Confocal 4.nd2	36	1319762
P3 Houston Dali Li 06-03 Patient 3 Confocal 4.nd2	37	774373
P3 Houston Dali Li 06-03 Patient 3 Confocal 4.nd2	38	339355
P3 Houston Dali Li 06-03 Patient 3 Confocal 4.nd2	39	395872
P3 Houston Dali Li 06-03 Patient 3 Confocal 4.nd2	40	594487
P3 Houston Dali Li 06-03 Patient 3 Confocal 4.nd2	41	1323907
P3 Houston Dali Li 06-03 Patient 3 Confocal 4.nd2	42	520633
P3 Houston Dali Li 06-03 Patient 3 Confocal 4.nd2	43	296298
P3 Houston Dali Li 06-03 Patient 3 Confocal 4.nd2	44	970543
P3 Houston Dali Li 06-03 Patient 3 Confocal 4.nd2	45	383285
P3 Houston Dali Li 06-03 Patient 3 Confocal 4.nd2	46	200598
P3 Houston Dali Li 06-03 Patient 3 Confocal 4.nd2	47	978222
P3 Houston Dali Li 06-03 Patient 3 Confocal 4.nd2	48	420099
P3 Houston Dali Li 06-03 Patient 3 Confocal 4.nd2	49	393564
P3 Houston Dali Li 06-03 Patient 3 Confocal 4.nd2	50	108377
P3 Houston Dali Li 06-03 Patient 3 Confocal 4.nd2	51	426037
P3 Houston Dali Li 06-03 Patient 3 Confocal 4.nd2	52	68212
P3 Houston Dali Li 06-03 Patient 3 Confocal 4.nd2	53	57374
P3 Houston Dali Li 06-03 Patient 3 Confocal 4.nd2	54	182865
P3 Houston Dali Li 06-03 Patient 3 Confocal 4.nd2	55	222375
P3 Houston Dali Li 06-03 Patient 3 Confocal 4.nd2	56	78950
P3 Houston Dali Li 06-03 Patient 3 Confocal 4.nd2	57	415044
P3 Houston Dali Li 06-03 Patient 3 Confocal 4.nd2	58	190852
P3 Houston Dali Li 06-03 Patient 3 Confocal 4.nd2	59	348503
P3 Houston Dali Li 06-03 Patient 3 Confocal 4.nd2	60	240391
P3 Houston Dali Li 06-03 Patient 3 Confocal 5.nd2	1	2284721
P3 Houston Dali Li 06-03 Patient 3 Confocal 5.nd2	2	959782
P3 Houston Dali Li 06-03 Patient 3 Confocal 5.nd2	3	1090693
P3 Houston Dali Li 06-03 Patient 3 Confocal 5.nd2	4	1877485
P3 Houston Dali Li 06-03 Patient 3 Confocal 5.nd2	5	777034
P3 Houston Dali Li 06-03 Patient 3 Confocal 5.nd2	6	921215
P3 Houston Dali Li 06-03 Patient 3 Confocal 5.nd2	7	1400445
P3 Houston Dali Li 06-03 Patient 3 Confocal 5.nd2	8	847686
P3 Houston Dali Li 06-03 Patient 3 Confocal 5.nd2	9	1065946
P3 Houston Dali Li 06-03 Patient 3 Confocal 5.nd2	10	2274450
P3 Houston Dali Li 06-03 Patient 3 Confocal 5.nd2	11	883024
P3 Houston Dali Li 06-03 Patient 3 Confocal 5.nd2	12	208760
P3 Houston Dali Li 06-03 Patient 3 Confocal 5.nd2	13	965594
P3 Houston Dali Li 06-03 Patient 3 Confocal 5.nd2	14	711332
P3 Houston Dali Li 06-03 Patient 3 Confocal 5.nd2	15	1015204
P3 Houston Dali Li 06-03 Patient 3 Confocal 5.nd2	16	402252
P3 Houston Dali Li 06-03 Patient 3 Confocal 5.nd2	17	1653135
P3 Houston Dali Li 06-03 Patient 3 Confocal 5.nd2	18	2281171
P3 Houston Dali Li 06-03 Patient 3 Confocal 5.nd2	19	1937571
P3 Houston Dali Li 06-03 Patient 3 Confocal 5.nd2	20	1361527
P3 Houston Dali Li 06-03 Patient 3 Confocal 5.nd2	21	511293
P3 Houston Dali Li 06-03 Patient 3 Confocal 5.nd2	22	285793
P3 Houston Dali Li 06-03 Patient 3 Confocal 5.nd2	23	375108
P3 Houston Dali Li 06-03 Patient 3 Confocal 5.nd2	24	267316
P3 Houston Dali Li 06-03 Patient 3 Confocal 5.nd2	25	395214
P3 Houston Dali Li 06-03 Patient 3 Confocal 5.nd2	26	925077
P3 Houston Dali Li 06-03 Patient 3 Confocal 5.nd2	27	614606
P3 Houston Dali Li 06-03 Patient 3 Confocal 5.nd2	28	379667
P3 Houston Dali Li 06-03 Patient 3 Confocal 5.nd2	29	1022068
P3 Houston Dali Li 06-03 Patient 3 Confocal 5.nd2	30	874082
P3 Houston Dali Li 06-03 Patient 3 Confocal 5.nd2	31	1661484
P3 Houston Dali Li 06-03 Patient 3 Confocal 5.nd2	32	661707
P3 Houston Dali Li 06-03 Patient 3 Confocal 5.nd2	33	375653
P3 Houston Dali Li 06-03 Patient 3 Confocal 5.nd2	34	1059001
P3 Houston Dali Li 06-03 Patient 3 Confocal 5.nd2	35	641800
P3 Houston Dali Li 06-03 Patient 3 Confocal 5.nd2	36	370666
P3 Houston Dali Li 06-03 Patient 3 Confocal 5.nd2	37	896761
P3 Houston Dali Li 06-03 Patient 3 Confocal 5.nd2	38	1360909
P3 Houston Dali Li 06-03 Patient 3 Confocal 5.nd2	39	217598
P3 Houston Dali Li 06-03 Patient 3 Confocal 5.nd2	40	1224484
P3 Houston Dali Li 06-03 Patient 3 Confocal 5.nd2	41	165049
P3 Houston Dali Li 06-03 Patient 3 Confocal 5.nd2	42	1171051
P3 Houston Dali Li 06-03 Patient 3 Confocal 5.nd2	43	94447
P3 Houston Dali Li 06-03 Patient 3 Confocal 5.nd2	44	313211
P3 Houston Dali Li 06-03 Patient 3 Confocal 5.nd2	45	218449
P3 Houston Dali Li 06-03 Patient 3 Confocal 5.nd2	46	286977
P3 Houston Dali Li 06-03 Patient 3 Confocal 5.nd2	47	267536
P3 Houston Dali Li 06-03 Patient 3 Confocal 5.nd2	48	430542
P3 Houston Dali Li 06-03 Patient 3 Confocal 5.nd2	49	424131
P3 Houston Dali Li 06-03 Patient 3 Confocal 5.nd2	50	473918
P3 Houston Dali Li 06-03 Patient 3 Confocal 5.nd2	51	258944
P3 Houston Dali Li 06-03 Patient 3 Confocal 5.nd2	52	696789
P3 Houston Dali Li 06-03 Patient 3 Confocal 5.nd2	53	195640
P3 Houston Dali Li 06-03 Patient 3 Confocal 5.nd2	54	414047
P3 Houston Dali Li 06-03 Patient 3 Confocal 5.nd2	55	305643
P3 Houston Dali Li 06-03 Patient 3 Confocal 5.nd2	56	204582
P3 Houston Dali Li 06-03 Patient 3 Confocal 5.nd2	57	223883
P3 Houston Dali Li 06-03 Patient 3 Confocal 5.nd2	58	128948
P3 Houston Dali Li 6-15-18 Patient 3 Retake Confocal 1.nd2	1	228841
P3 Houston Dali Li 6-15-18 Patient 3 Retake Confocal 1.nd2	2	160405
P3 Houston Dali Li 6-15-18 Patient 3 Retake Confocal 1.nd2	3	210290
P3 Houston Dali Li 6-15-18 Patient 3 Retake Confocal 1.nd2	4	71449
P3 Houston Dali Li 6-15-18 Patient 3 Retake Confocal 1.nd2	5	299673
P3 Houston Dali Li 6-15-18 Patient 3 Retake Confocal 1.nd2	6	230723
P3 Houston Dali Li 6-15-18 Patient 3 Retake Confocal 1.nd2	7	271323
P3 Houston Dali Li 6-15-18 Patient 3 Retake Confocal 1.nd2	8	303628
P3 Houston Dali Li 6-15-18 Patient 3 Retake Confocal 1.nd2	9	305243
P3 Houston Dali Li 6-15-18 Patient 3 Retake Confocal 1.nd2	10	186287
P3 Houston Dali Li 6-15-18 Patient 3 Retake Confocal 1.nd2	11	115815
P3 Houston Dali Li 6-15-18 Patient 3 Retake Confocal 1.nd2	12	165219
P3 Houston Dali Li 6-15-18 Patient 3 Retake Confocal 1.nd2	13	351415
P3 Houston Dali Li 6-15-18 Patient 3 Retake Confocal 1.nd2	14	249981
P3 Houston Dali Li 6-15-18 Patient 3 Retake Confocal 1.nd2	15	353604
P3 Houston Dali Li 6-15-18 Patient 3 Retake Confocal 1.nd2	16	308325
P3 Houston Dali Li 6-15-18 Patient 3 Retake Confocal 1.nd2	17	273219
P3 Houston Dali Li 6-15-18 Patient 3 Retake Confocal 1.nd2	18	292545
P3 Houston Dali Li 6-15-18 Patient 3 Retake Confocal 1.nd2	19	326935
P3 Houston Dali Li 6-15-18 Patient 3 Retake Confocal 1.nd2	20	124743
P3 Houston Dali Li 6-15-18 Patient 3 Retake Confocal 1.nd2	21	278693
P3 Houston Dali Li 6-15-18 Patient 3 Retake Confocal 1.nd2	22	256034
P3 Houston Dali Li 6-15-18 Patient 3 Retake Confocal 1.nd2	23	164686
P3 Houston Dali Li 6-15-18 Patient 3 Retake Confocal 1.nd2	24	226931
P3 Houston Dali Li 6-15-18 Patient 3 Retake Confocal 1.nd2	25	163375
P3 Houston Dali Li 6-15-18 Patient 3 Retake Confocal 1.nd2	26	275621
P3 Houston Dali Li 6-15-18 Patient 3 Retake Confocal 1.nd2	27	261925
P3 Houston Dali Li 6-15-18 Patient 3 Retake Confocal 1.nd2	28	240641
P3 Houston Dali Li 6-15-18 Patient 3 Retake Confocal 1.nd2	29	255520
P3 Houston Dali Li 6-15-18 Patient 3 Retake Confocal 1.nd2	30	142798
P3 Houston Dali Li 6-15-18 Patient 3 Retake Confocal 1.nd2	31	316221
P3 Houston Dali Li 6-15-18 Patient 3 Retake Confocal 1.nd2	32	162403
P3 Houston Dali Li 6-15-18 Patient 3 Retake Confocal 1.nd2	33	185269
P3 Houston Dali Li 6-15-18 Patient 3 Retake Confocal 1.nd2	34	172543
P3 Houston Dali Li 6-15-18 Patient 3 Retake Confocal 1.nd2	35	219832
P3 Houston Dali Li 6-15-18 Patient 3 Retake Confocal 1.nd2	36	348326
P3 Houston Dali Li 6-15-18 Patient 3 Retake Confocal 1.nd2	37	197490
P3 Houston Dali Li 6-15-18 Patient 3 Retake Confocal 1.nd2	38	146255
P3 Houston Dali Li 6-15-18 Patient 3 Retake Confocal 1.nd2	39	167791
P3 Houston Dali Li 6-15-18 Patient 3 Retake Confocal 1.nd2	40	221288
P3 Houston Dali Li 6-15-18 Patient 3 Retake Confocal 1.nd2	41	167346
P3 Houston Dali Li 6-15-18 Patient 3 Retake Confocal 1.nd2	42	176571
P3 Houston Dali Li 6-15-18 Patient 3 Retake Confocal 1.nd2	43	171934
P3 Houston Dali Li 6-15-18 Patient 3 Retake Confocal 1.nd2	44	132859
P3 Houston Dali Li 6-15-18 Patient 3 Retake Confocal 1.nd2	45	181849
P3 Houston Dali Li 6-15-18 Patient 3 Retake Confocal 1.nd2	46	168978
P3 Houston Dali Li 6-15-18 Patient 3 Retake Confocal 1.nd2	47	213861
P3 Houston Dali Li 6-15-18 Patient 3 Retake Confocal 1.nd2	48	132104
P3 Houston Dali Li 6-15-18 Patient 3 Retake Confocal 1.nd2	49	123959
P3 Houston Dali Li 6-15-18 Patient 3 Retake Confocal 1.nd2	50	139054
P3 Houston Dali Li 6-15-18 Patient 3 Retake Confocal 1.nd2	51	146963
P3 Houston Dali Li 6-15-18 Patient 3 Retake Confocal 1.nd2	52	288783
P3 Houston Dali Li 6-15-18 Patient 3 Retake Confocal 1.nd2	53	256445
P3 Houston Dali Li 6-15-18 Patient 3 Retake Confocal 1.nd2	54	137752
P3 Houston Dali Li 6-15-18 Patient 3 Retake Confocal 1.nd2	55	149467
P3 Houston Dali Li 6-15-18 Patient 3 Retake Confocal 1.nd2	56	128814
P3 Houston Dali Li 6-15-18 Patient 3 Retake Confocal 1.nd2	57	123315
P3 Houston Dali Li 6-15-18 Patient 3 Retake Confocal 1.nd2	58	217247
P3 Houston Dali Li 6-15-18 Patient 3 Retake Confocal 1.nd2	59	158547
P3 Houston Dali Li 6-15-18 Patient 3 Retake Confocal 1.nd2	60	207451
P3 Houston Dali Li 6-15-18 Patient 3 Retake Confocal 1.nd2	61	253446
P3 Houston Dali Li 6-15-18 Patient 3 Retake Confocal 1.nd2	62	172020
P3 Houston Dali Li 6-15-18 Patient 3 Retake Confocal 1.nd2	63	203048
P3 Houston Dali Li 6-15-18 Patient 3 Retake Confocal 1.nd2	64	113764
P3 Houston Dali Li 6-15-18 Patient 3 Retake Confocal 1.nd2	65	155932
P3 Houston Dali Li 6-15-18 Patient 3 Retake Confocal 1.nd2	66	149568
P3 Houston Dali Li 6-15-18 Patient 3 Retake Confocal 1.nd2	67	153515
P3 Houston Dali Li 6-15-18 Patient 3 Retake Confocal 1.nd2	68	366014
P3 Houston Dali Li 6-15-18 Patient 3 Retake Confocal 1.nd2	69	82450
P3 Houston Dali Li 6-15-18 Patient 3 Retake Confocal 1.nd2	70	162124
P3 Houston Dali Li 6-15-18 Patient 3 Retake Confocal 1.nd2	71	242917
P3 Houston Dali Li 6-15-18 Patient 3 Retake Confocal 1.nd2	72	189290
P3 Houston Dali Li 6-15-18 Patient 3 Retake Confocal 1.nd2	73	257034
P3 Houston Dali Li 6-15-18 Patient 3 Retake Confocal 1.nd2	74	173272
P3 Houston Dali Li 6-15-18 Patient 3 Retake Confocal 1.nd2	75	153118
P3 Houston Dali Li 6-15-18 Patient 3 Retake Confocal 1.nd2	76	220479
P3 Houston Dali Li 6-15-18 Patient 3 Retake Confocal 1.nd2	77	170224
P3 Houston Dali Li 6-15-18 Patient 3 Retake Confocal 1.nd2	78	61319
P3 Houston Dali Li 6-15-18 Patient 3 Retake Confocal 1.nd2	79	154816
P3 Houston Dali Li 6-15-18 Patient 3 Retake Confocal 1.nd2	80	187885
P3 Houston Dali Li 6-15-18 Patient 3 Retake Confocal 1.nd2	81	277624
P3 Houston Dali Li 6-15-18 Patient 3 Retake Confocal 1.nd2	82	126527
P3 Houston Dali Li 6-15-18 Patient 3 Retake Confocal 1.nd2	83	115726
P3 Houston Dali Li 6-15-18 Patient 3 Retake Confocal 1.nd2	84	140793
P3 Houston Dali Li 6-15-18 Patient 3 Retake Confocal 1.nd2	85	141156
P3 Houston Dali Li 6-15-18 Patient 3 Retake Confocal 1.nd2	86	157762
P3 Houston Dali Li 6-15-18 Patient 3 Retake Confocal 1.nd2	87	204238
P3 Houston Dali Li 6-15-18 Patient 3 Retake Confocal 1.nd2	88	355779
P3 Houston Dali Li 6-15-18 Patient 3 Retake Confocal 1.nd2	89	109543
P3 Houston Dali Li 6-15-18 Patient 3 Retake Confocal 1.nd2	90	216111
P3 Houston Dali Li 6-15-18 Patient 3 Retake Confocal 1.nd2	91	122782
P3 Houston Dali Li 6-15-18 Patient 3 Retake Confocal 1.nd2	92	77579
P3 Houston Dali Li 6-15-18 Patient 3 Retake Confocal 1.nd2	93	95469
P3 Houston Dali Li 6-15-18 Patient 3 Retake Confocal 1.nd2	94	170168
P3 Houston Dali Li 6-15-18 Patient 3 Retake Confocal 1.nd2	95	166654
P3 Houston Dali Li 6-15-18 Patient 3 Retake Confocal 1.nd2	96	214761
P3 Houston Dali Li 6-15-18 Patient 3 Retake Confocal 1.nd2	97	117988
P3 Houston Dali Li 6-15-18 Patient 3 Retake Confocal 1.nd2	98	115768
P3 Houston Dali Li 6-15-18 Patient 3 Retake Confocal 1.nd2	99	143633
P3 Houston Dali Li 6-15-18 Patient 3 Retake Confocal 1.nd2	100	132607
P3 Houston Dali Li 6-15-18 Patient 3 Retake Confocal 1.nd2	101	85185
P3 Houston Dali Li 6-15-18 Patient 3 Retake Confocal 1.nd2	102	95913
P3 Houston Dali Li 6-15-18 Patient 3 Retake Confocal 1.nd2	103	230839
P3 Houston Dali Li 6-15-18 Patient 3 Retake Confocal 1.nd2	104	179747
P3 Houston Dali Li 6-15-18 Patient 3 Retake Confocal 1.nd2	105	118957
P3 Houston Dali Li 6-15-18 Patient 3 Retake Confocal 1.nd2	106	113909
P3 Houston Dali Li 6-15-18 Patient 3 Retake Confocal 1.nd2	107	177943
P3 Houston Dali Li 6-15-18 Patient 3 Retake Confocal 1.nd2	108	116001
P3 Houston Dali Li 6-15-18 Patient 3 Retake Confocal 1.nd2	109	242632
P3 Houston Dali Li 6-15-18 Patient 3 Retake Confocal 1.nd2	110	278630
P3 Houston Dali Li 6-15-18 Patient 3 Retake Confocal 1.nd2	111	93604
P3 Houston Dali Li 6-15-18 Patient 3 Retake Confocal 1.nd2	112	182488
P3 Houston Dali Li 6-15-18 Patient 3 Retake Confocal 1.nd2	113	98260
P3 Houston Dali Li 6-15-18 Patient 3 Retake Confocal 1.nd2	114	186099
P3 Houston Dali Li 6-15-18 Patient 3 Retake Confocal 1.nd2	115	118309
P3 Houston Dali Li 6-15-18 Patient 3 Retake Confocal 1.nd2	116	131315
P3 Houston Dali Li 6-15-18 Patient 3 Retake Confocal 1.nd2	117	73081
P3 Houston Dali Li 6-15-18 Patient 3 Retake Confocal 1.nd2	118	78698
P3 Houston Dali Li 6-15-18 Patient 3 Retake Confocal 2.nd2	1	438927
P3 Houston Dali Li 6-15-18 Patient 3 Retake Confocal 2.nd2	2	524875
P3 Houston Dali Li 6-15-18 Patient 3 Retake Confocal 2.nd2	3	279647
P3 Houston Dali Li 6-15-18 Patient 3 Retake Confocal 2.nd2	4	434168
P3 Houston Dali Li 6-15-18 Patient 3 Retake Confocal 2.nd2	5	179302
P3 Houston Dali Li 6-15-18 Patient 3 Retake Confocal 2.nd2	6	308812
P3 Houston Dali Li 6-15-18 Patient 3 Retake Confocal 2.nd2	7	292890
P3 Houston Dali Li 6-15-18 Patient 3 Retake Confocal 2.nd2	8	261245
P3 Houston Dali Li 6-15-18 Patient 3 Retake Confocal 2.nd2	9	173131
P3 Houston Dali Li 6-15-18 Patient 3 Retake Confocal 2.nd2	10	195709
P3 Houston Dali Li 6-15-18 Patient 3 Retake Confocal 2.nd2	11	343745
P3 Houston Dali Li 6-15-18 Patient 3 Retake Confocal 2.nd2	12	271211
P3 Houston Dali Li 6-15-18 Patient 3 Retake Confocal 2.nd2	13	440019
P3 Houston Dali Li 6-15-18 Patient 3 Retake Confocal 2.nd2	14	189372
P3 Houston Dali Li 6-15-18 Patient 3 Retake Confocal 2.nd2	15	304948
P3 Houston Dali Li 6-15-18 Patient 3 Retake Confocal 2.nd2	16	266697
P3 Houston Dali Li 6-15-18 Patient 3 Retake Confocal 2.nd2	17	351111
P3 Houston Dali Li 6-15-18 Patient 3 Retake Confocal 2.nd2	18	262662
P3 Houston Dali Li 6-15-18 Patient 3 Retake Confocal 2.nd2	19	262697
P3 Houston Dali Li 6-15-18 Patient 3 Retake Confocal 2.nd2	20	202100
P3 Houston Dali Li 6-15-18 Patient 3 Retake Confocal 2.nd2	21	248416
P3 Houston Dali Li 6-15-18 Patient 3 Retake Confocal 2.nd2	22	181078
P3 Houston Dali Li 6-15-18 Patient 3 Retake Confocal 2.nd2	23	515904
P3 Houston Dali Li 6-15-18 Patient 3 Retake Confocal 2.nd2	24	512844
P3 Houston Dali Li 6-15-18 Patient 3 Retake Confocal 2.nd2	25	393283
P3 Houston Dali Li 6-15-18 Patient 3 Retake Confocal 2.nd2	26	264765
P3 Houston Dali Li 6-15-18 Patient 3 Retake Confocal 2.nd2	27	163795
P3 Houston Dali Li 6-15-18 Patient 3 Retake Confocal 2.nd2	28	208626
P3 Houston Dali Li 6-15-18 Patient 3 Retake Confocal 2.nd2	29	378978
P3 Houston Dali Li 6-15-18 Patient 3 Retake Confocal 2.nd2	30	252958
P3 Houston Dali Li 6-15-18 Patient 3 Retake Confocal 2.nd2	31	221234
P3 Houston Dali Li 6-15-18 Patient 3 Retake Confocal 2.nd2	32	255595
P3 Houston Dali Li 6-15-18 Patient 3 Retake Confocal 2.nd2	33	260426
P3 Houston Dali Li 6-15-18 Patient 3 Retake Confocal 2.nd2	34	135383
P3 Houston Dali Li 6-15-18 Patient 3 Retake Confocal 2.nd2	35	251591
P3 Houston Dali Li 6-15-18 Patient 3 Retake Confocal 2.nd2	36	325488
P3 Houston Dali Li 6-15-18 Patient 3 Retake Confocal 2.nd2	37	411831
P3 Houston Dali Li 6-15-18 Patient 3 Retake Confocal 2.nd2	38	193832
P3 Houston Dali Li 6-15-18 Patient 3 Retake Confocal 2.nd2	39	344736
P3 Houston Dali Li 6-15-18 Patient 3 Retake Confocal 2.nd2	40	236193
P3 Houston Dali Li 6-15-18 Patient 3 Retake Confocal 2.nd2	41	116336
P3 Houston Dali Li 6-15-18 Patient 3 Retake Confocal 2.nd2	42	343936
P3 Houston Dali Li 6-15-18 Patient 3 Retake Confocal 2.nd2	43	325896
P3 Houston Dali Li 6-15-18 Patient 3 Retake Confocal 2.nd2	44	299435
P3 Houston Dali Li 6-15-18 Patient 3 Retake Confocal 2.nd2	45	393592
P3 Houston Dali Li 6-15-18 Patient 3 Retake Confocal 2.nd2	46	296945
P3 Houston Dali Li 6-15-18 Patient 3 Retake Confocal 2.nd2	47	215833
P3 Houston Dali Li 6-15-18 Patient 3 Retake Confocal 2.nd2	48	308098
P3 Houston Dali Li 6-15-18 Patient 3 Retake Confocal 2.nd2	49	145764
P3 Houston Dali Li 6-15-18 Patient 3 Retake Confocal 2.nd2	50	219049
P3 Houston Dali Li 6-15-18 Patient 3 Retake Confocal 2.nd2	51	293413
P3 Houston Dali Li 6-15-18 Patient 3 Retake Confocal 2.nd2	52	206728
P3 Houston Dali Li 6-15-18 Patient 3 Retake Confocal 2.nd2	53	245989
P3 Houston Dali Li 6-15-18 Patient 3 Retake Confocal 2.nd2	54	204970
P3 Houston Dali Li 6-15-18 Patient 3 Retake Confocal 2.nd2	55	75803
P3 Houston Dali Li 6-15-18 Patient 3 Retake Confocal 2.nd2	56	349950
P3 Houston Dali Li 6-15-18 Patient 3 Retake Confocal 2.nd2	57	286392
P3 Houston Dali Li 6-15-18 Patient 3 Retake Confocal 2.nd2	58	214059
P3 Houston Dali Li 6-15-18 Patient 3 Retake Confocal 2.nd2	59	264314
P3 Houston Dali Li 6-15-18 Patient 3 Retake Confocal 2.nd2	60	212480
P3 Houston Dali Li 6-15-18 Patient 3 Retake Confocal 2.nd2	61	317940
P3 Houston Dali Li 6-15-18 Patient 3 Retake Confocal 2.nd2	62	504937
P3 Houston Dali Li 6-15-18 Patient 3 Retake Confocal 2.nd2	63	391437
P3 Houston Dali Li 6-15-18 Patient 3 Retake Confocal 2.nd2	64	244621
P3 Houston Dali Li 6-15-18 Patient 3 Retake Confocal 2.nd2	65	88474
P3 Houston Dali Li 6-15-18 Patient 3 Retake Confocal 2.nd2	66	244930
P3 Houston Dali Li 6-15-18 Patient 3 Retake Confocal 2.nd2	67	229377
P3 Houston Dali Li 6-15-18 Patient 3 Retake Confocal 2.nd2	68	184377
P3 Houston Dali Li 6-15-18 Patient 3 Retake Confocal 2.nd2	69	170656
P3 Houston Dali Li 6-15-18 Patient 3 Retake Confocal 2.nd2	70	169052
P3 Houston Dali Li 6-15-18 Patient 3 Retake Confocal 2.nd2	71	75309
P3 Houston Dali Li 6-15-18 Patient 3 Retake Confocal 2.nd2	72	150478
P3 Houston Dali Li 6-15-18 Patient 3 Retake Confocal 2.nd2	73	233276
P3 Houston Dali Li 6-15-18 Patient 3 Retake Confocal 2.nd2	74	248840
P3 Houston Dali Li 6-15-18 Patient 3 Retake Confocal 2.nd2	75	216998
P3 Houston Dali Li 6-15-18 Patient 3 Retake Confocal 2.nd2	76	186625
P3 Houston Dali Li 6-15-18 Patient 3 Retake Confocal 2.nd2	77	165852
P3 Houston Dali Li 6-15-18 Patient 3 Retake Confocal 2.nd2	78	213319
P3 Houston Dali Li 6-15-18 Patient 3 Retake Confocal 2.nd2	79	208506
P3 Houston Dali Li 6-15-18 Patient 3 Retake Confocal 2.nd2	80	214456
P3 Houston Dali Li 6-15-18 Patient 3 Retake Confocal 2.nd2	81	93015
P3 Houston Dali Li 6-15-18 Patient 3 Retake Confocal 2.nd2	82	171194
P3 Houston Dali Li 6-15-18 Patient 3 Retake Confocal 2.nd2	83	230415
P3 Houston Dali Li 6-15-18 Patient 3 Retake Confocal 2.nd2	84	110301
P3 Houston Dali Li 6-15-18 Patient 3 Retake Confocal 2.nd2	85	439172
P3 Houston Dali Li 6-15-18 Patient 3 Retake Confocal 2.nd2	86	207516
P3 Houston Dali Li 6-15-18 Patient 3 Retake Confocal 2.nd2	87	72461
P3 Houston Dali Li 6-15-18 Patient 3 Retake Confocal 2.nd2	88	292022
P3 Houston Dali Li 6-15-18 Patient 3 Retake Confocal 2.nd2	89	175648
P3 Houston Dali Li 6-15-18 Patient 3 Retake Confocal 2.nd2	90	146614
P3 Houston Dali Li 6-15-18 Patient 3 Retake Confocal 2.nd2	91	108725
P3 Houston Dali Li 6-15-18 Patient 3 Retake Confocal 2.nd2	92	174582
P3 Houston Dali Li 6-15-18 Patient 3 Retake Confocal 2.nd2	93	369539
P3 Houston Dali Li 6-15-18 Patient 3 Retake Confocal 2.nd2	94	104197
P3 Houston Dali Li 6-15-18 Patient 3 Retake Confocal 2.nd2	95	46655
P3 Houston Dali Li 6-15-18 Patient 3 Retake Confocal 2.nd2	96	87124
P3 Houston Dali Li 6-15-18 Patient 3 Retake Confocal 2.nd2	97	190089
P3 Houston Dali Li 6-15-18 Patient 3 Retake Confocal 2.nd2	98	63160
P3 Houston Dali Li 6-15-18 Patient 3 Retake Confocal 2.nd2	99	135858
P3 Houston Dali Li 6-15-18 Patient 3 Retake Confocal 2.nd2	100	150413
P3 Houston Dali Li 6-15-18 Patient 3 Retake Confocal 2.nd2	101	175842
P3 Houston Dali Li 6-15-18 Patient 3 Retake Confocal 2.nd2	102	76092
P3 Houston Dali Li 6-15-18 Patient 3 Retake Confocal 2.nd2	103	78624
P3 Houston Dali Li 6-15-18 Patient 3 Retake Confocal 2.nd2	104	149159
P3 Houston Dali Li 6-15-18 Patient 3 Retake Confocal 2.nd2	105	42688
P3 Houston Dali Li 6-15-18 Patient 3 Retake Confocal 2.nd2	106	114350
P3 Houston Dali Li 6-15-18 Patient 3 Retake Confocal 3.nd2	1	796429
P3 Houston Dali Li 6-15-18 Patient 3 Retake Confocal 3.nd2	2	436263
P3 Houston Dali Li 6-15-18 Patient 3 Retake Confocal 3.nd2	3	351631
P3 Houston Dali Li 6-15-18 Patient 3 Retake Confocal 3.nd2	4	322034
P3 Houston Dali Li 6-15-18 Patient 3 Retake Confocal 3.nd2	5	606852
P3 Houston Dali Li 6-15-18 Patient 3 Retake Confocal 3.nd2	6	643708
P3 Houston Dali Li 6-15-18 Patient 3 Retake Confocal 3.nd2	7	243222
P3 Houston Dali Li 6-15-18 Patient 3 Retake Confocal 3.nd2	8	514524
P3 Houston Dali Li 6-15-18 Patient 3 Retake Confocal 3.nd2	9	260637
P3 Houston Dali Li 6-15-18 Patient 3 Retake Confocal 3.nd2	10	469617
P3 Houston Dali Li 6-15-18 Patient 3 Retake Confocal 3.nd2	11	267242
P3 Houston Dali Li 6-15-18 Patient 3 Retake Confocal 3.nd2	12	720597
P3 Houston Dali Li 6-15-18 Patient 3 Retake Confocal 3.nd2	13	593082
P3 Houston Dali Li 6-15-18 Patient 3 Retake Confocal 3.nd2	14	390776
P3 Houston Dali Li 6-15-18 Patient 3 Retake Confocal 3.nd2	15	398551
P3 Houston Dali Li 6-15-18 Patient 3 Retake Confocal 3.nd2	16	190087
P3 Houston Dali Li 6-15-18 Patient 3 Retake Confocal 3.nd2	17	376772
P3 Houston Dali Li 6-15-18 Patient 3 Retake Confocal 3.nd2	18	319860
P3 Houston Dali Li 6-15-18 Patient 3 Retake Confocal 3.nd2	19	203184
P3 Houston Dali Li 6-15-18 Patient 3 Retake Confocal 3.nd2	20	340348
P3 Houston Dali Li 6-15-18 Patient 3 Retake Confocal 3.nd2	21	529302
P3 Houston Dali Li 6-15-18 Patient 3 Retake Confocal 3.nd2	22	299219
P3 Houston Dali Li 6-15-18 Patient 3 Retake Confocal 3.nd2	23	106745
P3 Houston Dali Li 6-15-18 Patient 3 Retake Confocal 3.nd2	24	274295
P3 Houston Dali Li 6-15-18 Patient 3 Retake Confocal 3.nd2	25	468879
P3 Houston Dali Li 6-15-18 Patient 3 Retake Confocal 3.nd2	26	641579
P3 Houston Dali Li 6-15-18 Patient 3 Retake Confocal 3.nd2	27	315106
P3 Houston Dali Li 6-15-18 Patient 3 Retake Confocal 3.nd2	28	843323
P3 Houston Dali Li 6-15-18 Patient 3 Retake Confocal 3.nd2	29	599048
P3 Houston Dali Li 6-15-18 Patient 3 Retake Confocal 3.nd2	30	384034
P3 Houston Dali Li 6-15-18 Patient 3 Retake Confocal 3.nd2	31	469192
P3 Houston Dali Li 6-15-18 Patient 3 Retake Confocal 3.nd2	32	537378
P3 Houston Dali Li 6-15-18 Patient 3 Retake Confocal 3.nd2	33	222602
P3 Houston Dali Li 6-15-18 Patient 3 Retake Confocal 3.nd2	34	220550
P3 Houston Dali Li 6-15-18 Patient 3 Retake Confocal 3.nd2	35	594118
P3 Houston Dali Li 6-15-18 Patient 3 Retake Confocal 3.nd2	36	621435
P3 Houston Dali Li 6-15-18 Patient 3 Retake Confocal 3.nd2	37	196867
P3 Houston Dali Li 6-15-18 Patient 3 Retake Confocal 3.nd2	38	261350
P3 Houston Dali Li 6-15-18 Patient 3 Retake Confocal 3.nd2	39	287308
P3 Houston Dali Li 6-15-18 Patient 3 Retake Confocal 3.nd2	40	470624
P3 Houston Dali Li 6-15-18 Patient 3 Retake Confocal 3.nd2	41	346178
P3 Houston Dali Li 6-15-18 Patient 3 Retake Confocal 3.nd2	42	323783
P3 Houston Dali Li 6-15-18 Patient 3 Retake Confocal 3.nd2	43	339253
P3 Houston Dali Li 6-15-18 Patient 3 Retake Confocal 3.nd2	44	498909
P3 Houston Dali Li 6-15-18 Patient 3 Retake Confocal 3.nd2	45	178844
P3 Houston Dali Li 6-15-18 Patient 3 Retake Confocal 3.nd2	46	390482
P3 Houston Dali Li 6-15-18 Patient 3 Retake Confocal 3.nd2	47	49871
P3 Houston Dali Li 6-15-18 Patient 3 Retake Confocal 3.nd2	48	173889
P3 Houston Dali Li 6-15-18 Patient 3 Retake Confocal 3.nd2	49	436238
P3 Houston Dali Li 6-15-18 Patient 3 Retake Confocal 3.nd2	50	330622
P3 Houston Dali Li 6-15-18 Patient 3 Retake Confocal 3.nd2	51	232774
P3 Houston Dali Li 6-15-18 Patient 3 Retake Confocal 3.nd2	52	259797
P3 Houston Dali Li 6-15-18 Patient 3 Retake Confocal 3.nd2	53	242871
P3 Houston Dali Li 6-15-18 Patient 3 Retake Confocal 3.nd2	54	132879
P3 Houston Dali Li 6-15-18 Patient 3 Retake Confocal 3.nd2	55	187932
P3 Houston Dali Li 6-15-18 Patient 3 Retake Confocal 3.nd2	56	402423
P3 Houston Dali Li 6-15-18 Patient 3 Retake Confocal 3.nd2	57	418060
P3 Houston Dali Li 6-15-18 Patient 3 Retake Confocal 3.nd2	58	149987
P3 Houston Dali Li 6-15-18 Patient 3 Retake Confocal 3.nd2	59	363897
P3 Houston Dali Li 6-15-18 Patient 3 Retake Confocal 3.nd2	60	172375
P3 Houston Dali Li 6-15-18 Patient 3 Retake Confocal 3.nd2	61	94269
P3 Houston Dali Li 6-15-18 Patient 3 Retake Confocal 3.nd2	62	252809
P3 Houston Dali Li 6-15-18 Patient 3 Retake Confocal 3.nd2	63	212981
P3 Houston Dali Li 6-15-18 Patient 3 Retake Confocal 3.nd2	64	343154
P3 Houston Dali Li 6-15-18 Patient 3 Retake Confocal 3.nd2	65	38058
P3 Houston Dali Li 6-15-18 Patient 3 Retake Confocal 3.nd2	66	106774
P3 Houston Dali Li 6-15-18 Patient 3 Retake Confocal 3.nd2	67	65336
P3 Houston Dali Li 6-15-18 Patient 3 Retake Confocal 3.nd2	68	275984
P3 Houston Dali Li 6-15-18 Patient 3 Retake Confocal 3.nd2	69	71979
P3 Houston Dali Li 6-15-18 Patient 3 Retake Confocal 3.nd2	70	103453
P3 Houston Dali Li 6-15-18 Patient 3 Retake Confocal 3.nd2	71	341436
P3 Houston Dali Li 6-15-18 Patient 3 Retake Confocal 3.nd2	72	168527
P3 Houston Dali Li 6-15-18 Patient 3 Retake Confocal 3.nd2	73	153869
P3 Houston Dali Li 6-15-18 Patient 3 Retake Confocal 3.nd2	74	95402
P3 Houston Dali Li 6-15-18 Patient 3 Retake Confocal 3.nd2	75	158521
P3 Houston Dali Li 6-15-18 Patient 3 Retake Confocal 3.nd2	76	102905
P3 Houston Dali Li 6-15-18 Patient 3 Retake Confocal 3.nd2	77	87248
P3 Houston Dali Li 6-15-18 Patient 3 Retake Confocal 3.nd2	78	107340
P3 Houston Dali Li 6-15-18 Patient 3 Retake Confocal 3.nd2	79	42824
P3 Houston Dali Li 6-15-18 Patient 3 Retake Confocal 3.nd2	80	32760
P3 Houston Dali Li 6-15-18 Patient 3 Retake Confocal 5.nd2	1	555123
P3 Houston Dali Li 6-15-18 Patient 3 Retake Confocal 5.nd2	2	569985
P3 Houston Dali Li 6-15-18 Patient 3 Retake Confocal 5.nd2	3	420162
P3 Houston Dali Li 6-15-18 Patient 3 Retake Confocal 5.nd2	4	639323
P3 Houston Dali Li 6-15-18 Patient 3 Retake Confocal 5.nd2	5	559432
P3 Houston Dali Li 6-15-18 Patient 3 Retake Confocal 5.nd2	6	428491
P3 Houston Dali Li 6-15-18 Patient 3 Retake Confocal 5.nd2	7	289655
P3 Houston Dali Li 6-15-18 Patient 3 Retake Confocal 5.nd2	8	548177
P3 Houston Dali Li 6-15-18 Patient 3 Retake Confocal 5.nd2	9	337983
P3 Houston Dali Li 6-15-18 Patient 3 Retake Confocal 5.nd2	10	557000
P3 Houston Dali Li 6-15-18 Patient 3 Retake Confocal 5.nd2	11	554542
P3 Houston Dali Li 6-15-18 Patient 3 Retake Confocal 5.nd2	12	549661
P3 Houston Dali Li 6-15-18 Patient 3 Retake Confocal 5.nd2	13	606527
P3 Houston Dali Li 6-15-18 Patient 3 Retake Confocal 5.nd2	14	585271
P3 Houston Dali Li 6-15-18 Patient 3 Retake Confocal 5.nd2	15	226407
P3 Houston Dali Li 6-15-18 Patient 3 Retake Confocal 5.nd2	16	400776
P3 Houston Dali Li 6-15-18 Patient 3 Retake Confocal 5.nd2	17	521260
P3 Houston Dali Li 6-15-18 Patient 3 Retake Confocal 5.nd2	18	472395
P3 Houston Dali Li 6-15-18 Patient 3 Retake Confocal 5.nd2	19	216803
P3 Houston Dali Li 6-15-18 Patient 3 Retake Confocal 5.nd2	20	473136
P3 Houston Dali Li 6-15-18 Patient 3 Retake Confocal 5.nd2	21	837592
P3 Houston Dali Li 6-15-18 Patient 3 Retake Confocal 5.nd2	22	124825
P3 Houston Dali Li 6-15-18 Patient 3 Retake Confocal 5.nd2	23	190065
P3 Houston Dali Li 6-15-18 Patient 3 Retake Confocal 5.nd2	24	246315
P3 Houston Dali Li 6-15-18 Patient 3 Retake Confocal 5.nd2	25	377732
P3 Houston Dali Li 6-15-18 Patient 3 Retake Confocal 5.nd2	26	248343
P3 Houston Dali Li 6-15-18 Patient 3 Retake Confocal 5.nd2	27	308326
P3 Houston Dali Li 6-15-18 Patient 3 Retake Confocal 5.nd2	28	215996
P3 Houston Dali Li 6-15-18 Patient 3 Retake Confocal 5.nd2	29	496148
P3 Houston Dali Li 6-15-18 Patient 3 Retake Confocal 5.nd2	30	544230
P3 Houston Dali Li 6-15-18 Patient 3 Retake Confocal 5.nd2	31	142882
P3 Houston Dali Li 6-15-18 Patient 3 Retake Confocal 5.nd2	32	538526
P3 Houston Dali Li 6-15-18 Patient 3 Retake Confocal 5.nd2	33	414632
P3 Houston Dali Li 6-15-18 Patient 3 Retake Confocal 5.nd2	34	160324
P3 Houston Dali Li 6-15-18 Patient 3 Retake Confocal 5.nd2	35	161368
P3 Houston Dali Li 6-15-18 Patient 3 Retake Confocal 5.nd2	36	168836
P3 Houston Dali Li 6-15-18 Patient 3 Retake Confocal 5.nd2	37	107182
P3 Houston Dali Li 6-15-18 Patient 3 Retake Confocal 5.nd2	38	158015
P3 Houston Dali Li 6-15-18 Patient 3 Retake Confocal 5.nd2	39	354372
P3 Houston Dali Li 6-15-18 Patient 3 Retake Confocal 5.nd2	40	168118
P3 Houston Dali Li 6-15-18 Patient 3 Retake Confocal 5.nd2	41	405572
P3 Houston Dali Li 6-15-18 Patient 3 Retake Confocal 5.nd2	42	183294
P3 Houston Dali Li 6-15-18 Patient 3 Retake Confocal 5.nd2	43	42782
P3 Houston Dali Li 6-15-18 Patient 3 Retake Confocal 5.nd2	44	494215
P3 Houston Dali Li 6-15-18 Patient 3 Retake Confocal 5.nd2	45	186821
P3 Houston Dali Li 6-15-18 Patient 3 Retake Confocal 5.nd2	46	256580
P3 Houston Dali Li 6-15-18 Patient 3 Retake Confocal 5.nd2	47	613366
P3 Houston Dali Li 6-15-18 Patient 3 Retake Confocal 5.nd2	48	166203
P3 Houston Dali Li 6-15-18 Patient 3 Retake Confocal 5.nd2	49	214146
P3 Houston Dali Li 6-15-18 Patient 3 Retake Confocal 5.nd2	50	114934
P3 Houston Dali Li 6-15-18 Patient 3 Retake Confocal 5.nd2	51	105676
P3 Houston Dali Li 6-15-18 Patient 3 Retake Confocal 5.nd2	52	233627
P3 Houston Dali Li 6-15-18 Patient 3 Retake Confocal 5.nd2	53	175372
P3 Houston Dali Li 6-15-18 Patient 3 Retake Confocal 5.nd2	54	121769
P3 Houston Dali Li 6-15-18 Patient 3 Retake Confocal 5.nd2	55	158147
P3 Houston Dali Li 6-15-18 Patient 3 Retake Confocal 5.nd2	56	303994
P3 Houston Dali Li 6-15-18 Patient 3 Retake Confocal 5.nd2	57	172017
P3 Houston Dali Li 6-15-18 Patient 3 Retake Confocal 5.nd2	58	162877
P3 Houston Dali Li 6-15-18 Patient 3 Retake Confocal 5.nd2	59	107354
P3 Houston Dali Li 6-15-18 Patient 3 Retake Confocal 5.nd2	60	73390
P3 Houston Dali Li 6-15-18 Patient 3 Retake Confocal 5.nd2	61	261501
P3 Houston Dali Li 6-18-18 Patient 3 Retake Confocal 1.nd2	1	1203289
P3 Houston Dali Li 6-18-18 Patient 3 Retake Confocal 1.nd2	2	930245
P3 Houston Dali Li 6-18-18 Patient 3 Retake Confocal 1.nd2	3	276771
P3 Houston Dali Li 6-18-18 Patient 3 Retake Confocal 1.nd2	4	167865
P3 Houston Dali Li 6-18-18 Patient 3 Retake Confocal 1.nd2	5	1277003
P3 Houston Dali Li 6-18-18 Patient 3 Retake Confocal 1.nd2	6	882930
P3 Houston Dali Li 6-18-18 Patient 3 Retake Confocal 1.nd2	7	790662
P3 Houston Dali Li 6-18-18 Patient 3 Retake Confocal 1.nd2	8	549953
P3 Houston Dali Li 6-18-18 Patient 3 Retake Confocal 1.nd2	9	604169
P3 Houston Dali Li 6-18-18 Patient 3 Retake Confocal 1.nd2	10	408154
P3 Houston Dali Li 6-18-18 Patient 3 Retake Confocal 1.nd2	11	308843
P3 Houston Dali Li 6-18-18 Patient 3 Retake Confocal 1.nd2	12	377156
P3 Houston Dali Li 6-18-18 Patient 3 Retake Confocal 1.nd2	13	188876
P3 Houston Dali Li 6-18-18 Patient 3 Retake Confocal 1.nd2	14	747127
P3 Houston Dali Li 6-18-18 Patient 3 Retake Confocal 1.nd2	15	1510332
P3 Houston Dali Li 6-18-18 Patient 3 Retake Confocal 1.nd2	16	515938
P3 Houston Dali Li 6-18-18 Patient 3 Retake Confocal 1.nd2	17	1135221
P3 Houston Dali Li 6-18-18 Patient 3 Retake Confocal 1.nd2	18	1035937
P3 Houston Dali Li 6-18-18 Patient 3 Retake Confocal 1.nd2	19	597666
P3 Houston Dali Li 6-18-18 Patient 3 Retake Confocal 1.nd2	20	247363
P3 Houston Dali Li 6-18-18 Patient 3 Retake Confocal 1.nd2	21	394500
P3 Houston Dali Li 6-18-18 Patient 3 Retake Confocal 1.nd2	22	189754
P3 Houston Dali Li 6-18-18 Patient 3 Retake Confocal 1.nd2	23	260577
P3 Houston Dali Li 6-18-18 Patient 3 Retake Confocal 1.nd2	24	1072852
P3 Houston Dali Li 6-18-18 Patient 3 Retake Confocal 1.nd2	25	512466
P3 Houston Dali Li 6-18-18 Patient 3 Retake Confocal 1.nd2	26	326569
P3 Houston Dali Li 6-18-18 Patient 3 Retake Confocal 1.nd2	27	206071
P3 Houston Dali Li 6-18-18 Patient 3 Retake Confocal 1.nd2	28	266367
P3 Houston Dali Li 6-18-18 Patient 3 Retake Confocal 1.nd2	29	143300
P3 Houston Dali Li 6-18-18 Patient 3 Retake Confocal 1.nd2	30	908879
P3 Houston Dali Li 6-18-18 Patient 3 Retake Confocal 1.nd2	31	190380
P3 Houston Dali Li 6-18-18 Patient 3 Retake Confocal 1.nd2	32	704937
P3 Houston Dali Li 6-18-18 Patient 3 Retake Confocal 1.nd2	33	130625
P3 Houston Dali Li 6-18-18 Patient 3 Retake Confocal 1.nd2	34	467271
P3 Houston Dali Li 6-18-18 Patient 3 Retake Confocal 1.nd2	35	402385
P3 Houston Dali Li 6-18-18 Patient 3 Retake Confocal 1.nd2	36	786284
P3 Houston Dali Li 6-18-18 Patient 3 Retake Confocal 1.nd2	37	117699
P3 Houston Dali Li 6-18-18 Patient 3 Retake Confocal 1.nd2	38	236335
P3 Houston Dali Li 6-18-18 Patient 3 Retake Confocal 1.nd2	39	406260
P3 Houston Dali Li 6-18-18 Patient 3 Retake Confocal 1.nd2	40	78925
P3 Houston Dali Li 6-18-18 Patient 3 Retake Confocal 1.nd2	41	64509
P3 Houston Dali Li 6-18-18 Patient 3 Retake Confocal 1.nd2	42	124578
P3 Houston Dali Li 6-18-18 Patient 3 Retake Confocal 1.nd2	43	182793
P3 Houston Dali Li 6-18-18 Patient 3 Retake Confocal 1.nd2	44	238529
P3 Houston Dali Li 6-18-18 Patient 3 Retake Confocal 1.nd2	45	549834
P3 Houston Dali Li 6-18-18 Patient 3 Retake Confocal 2.nd2	1	300767
P3 Houston Dali Li 6-18-18 Patient 3 Retake Confocal 2.nd2	2	245905
P3 Houston Dali Li 6-18-18 Patient 3 Retake Confocal 2.nd2	3	340152
P3 Houston Dali Li 6-18-18 Patient 3 Retake Confocal 2.nd2	4	246699
P3 Houston Dali Li 6-18-18 Patient 3 Retake Confocal 2.nd2	5	312748
P3 Houston Dali Li 6-18-18 Patient 3 Retake Confocal 2.nd2	6	1568542
P3 Houston Dali Li 6-18-18 Patient 3 Retake Confocal 2.nd2	7	2509951
P3 Houston Dali Li 6-18-18 Patient 3 Retake Confocal 2.nd2	8	414684
P3 Houston Dali Li 6-18-18 Patient 3 Retake Confocal 2.nd2	9	382092
P3 Houston Dali Li 6-18-18 Patient 3 Retake Confocal 2.nd2	10	724329
P3 Houston Dali Li 6-18-18 Patient 3 Retake Confocal 2.nd2	11	101030
P3 Houston Dali Li 6-18-18 Patient 3 Retake Confocal 2.nd2	12	501504
P3 Houston Dali Li 6-18-18 Patient 3 Retake Confocal 2.nd2	13	1595244
P3 Houston Dali Li 6-18-18 Patient 3 Retake Confocal 2.nd2	14	705167
P3 Houston Dali Li 6-18-18 Patient 3 Retake Confocal 2.nd2	15	249589
P3 Houston Dali Li 6-18-18 Patient 3 Retake Confocal 2.nd2	16	142856
P3 Houston Dali Li 6-18-18 Patient 3 Retake Confocal 2.nd2	17	114985
P3 Houston Dali Li 6-18-18 Patient 3 Retake Confocal 2.nd2	18	86375
P3 Houston Dali Li 6-18-18 Patient 3 Retake Confocal 2.nd2	19	428863
P3 Houston Dali Li 6-18-18 Patient 3 Retake Confocal 2.nd2	20	114488
P3 Houston Dali Li 6-18-18 Patient 3 Retake Confocal 2.nd2	21	1018684
P3 Houston Dali Li 6-18-18 Patient 3 Retake Confocal 2.nd2	22	920300
P3 Houston Dali Li 6-18-18 Patient 3 Retake Confocal 2.nd2	23	1240023
P3 Houston Dali Li 6-18-18 Patient 3 Retake Confocal 2.nd2	24	579602
P3 Houston Dali Li 6-18-18 Patient 3 Retake Confocal 2.nd2	25	201336
P3 Houston Dali Li 6-18-18 Patient 3 Retake Confocal 2.nd2	26	278014
P3 Houston Dali Li 6-18-18 Patient 3 Retake Confocal 2.nd2	27	285493
P3 Houston Dali Li 6-18-18 Patient 3 Retake Confocal 2.nd2	28	249058
P3 Houston Dali Li 6-18-18 Patient 3 Retake Confocal 2.nd2	29	280120
P3 Houston Dali Li 6-18-18 Patient 3 Retake Confocal 2.nd2	30	155347
P3 Houston Dali Li 6-18-18 Patient 3 Retake Confocal 2.nd2	31	972271
P3 Houston Dali Li 6-18-18 Patient 3 Retake Confocal 2.nd2	32	503876
P3 Houston Dali Li 6-18-18 Patient 3 Retake Confocal 2.nd2	33	429263
P3 Houston Dali Li 6-18-18 Patient 3 Retake Confocal 2.nd2	34	46250
P3 Houston Dali Li 6-18-18 Patient 3 Retake Confocal 2.nd2	35	461830
P3 Houston Dali Li 6-18-18 Patient 3 Retake Confocal 2.nd2	36	246414
P3 Houston Dali Li 6-18-18 Patient 3 Retake Confocal 2.nd2	37	184234
P3 Houston Dali Li 6-18-18 Patient 3 Retake Confocal 2.nd2	38	299484
P3 Houston Dali Li 6-18-18 Patient 3 Retake Confocal 2.nd2	39	732689
P3 Houston Dali Li 6-18-18 Patient 3 Retake Confocal 2.nd2	40	112757
P3 Houston Dali Li 6-18-18 Patient 3 Retake Confocal 2.nd2	41	203254
P3 Houston Dali Li 6-18-18 Patient 3 Retake Confocal 2.nd2	42	179788
P3 Houston Dali Li 6-18-18 Patient 3 Retake Confocal 2.nd2	43	138907
P3 Houston Dali Li 6-18-18 Patient 3 Retake Confocal 2.nd2	44	265137
P3 Houston Dali Li 6-18-18 Patient 3 Retake Confocal 2.nd2	45	547995
P3 Houston Dali Li 6-18-18 Patient 3 Retake Confocal 2.nd2	46	240385
P3 Houston Dali Li 6-18-18 Patient 3 Retake Confocal 2.nd2	47	1017925
P3 Houston Dali Li 6-18-18 Patient 3 Retake Confocal 2.nd2	48	119773
P3 Houston Dali Li 6-18-18 Patient 3 Retake Confocal 2.nd2	49	148114
P3 Houston Dali Li 6-18-18 Patient 3 Retake Confocal 2.nd2	50	136159
P3 Houston Dali Li 6-18-18 Patient 3 Retake Confocal 2.nd2	51	263124
P3 Houston Dali Li 6-18-18 Patient 3 Retake Confocal 2.nd2	52	325053
P3 Houston Dali Li 6-18-18 Patient 3 Retake Confocal 2.nd2	53	51820
P3 Houston Dali Li 6-18-18 Patient 3 Retake Confocal 2.nd2	54	610243
P3 Houston Dali Li 6-18-18 Patient 3 Retake Confocal 2.nd2	55	330110
P3 Houston Dali Li 6-18-18 Patient 3 Retake Confocal 2.nd2	56	117779
P3 Houston Dali Li 6-18-18 Patient 3 Retake Confocal 3.nd2	1	165414
P3 Houston Dali Li 6-18-18 Patient 3 Retake Confocal 3.nd2	2	1326515
P3 Houston Dali Li 6-18-18 Patient 3 Retake Confocal 3.nd2	3	1610169
P3 Houston Dali Li 6-18-18 Patient 3 Retake Confocal 3.nd2	4	1140161
P3 Houston Dali Li 6-18-18 Patient 3 Retake Confocal 3.nd2	5	655110
P3 Houston Dali Li 6-18-18 Patient 3 Retake Confocal 3.nd2	6	1607909
P3 Houston Dali Li 6-18-18 Patient 3 Retake Confocal 3.nd2	7	690535
P3 Houston Dali Li 6-18-18 Patient 3 Retake Confocal 3.nd2	8	507857
P3 Houston Dali Li 6-18-18 Patient 3 Retake Confocal 3.nd2	9	193071
P3 Houston Dali Li 6-18-18 Patient 3 Retake Confocal 3.nd2	10	138706
P3 Houston Dali Li 6-18-18 Patient 3 Retake Confocal 3.nd2	11	498069
P3 Houston Dali Li 6-18-18 Patient 3 Retake Confocal 3.nd2	12	654128
P3 Houston Dali Li 6-18-18 Patient 3 Retake Confocal 3.nd2	13	2064373
P3 Houston Dali Li 6-18-18 Patient 3 Retake Confocal 3.nd2	14	163582
P3 Houston Dali Li 6-18-18 Patient 3 Retake Confocal 3.nd2	15	752601
P3 Houston Dali Li 6-18-18 Patient 3 Retake Confocal 3.nd2	16	233622
P3 Houston Dali Li 6-18-18 Patient 3 Retake Confocal 3.nd2	17	307394
P3 Houston Dali Li 6-18-18 Patient 3 Retake Confocal 3.nd2	18	1921634
P3 Houston Dali Li 6-18-18 Patient 3 Retake Confocal 3.nd2	19	354941
P3 Houston Dali Li 6-18-18 Patient 3 Retake Confocal 3.nd2	20	1602245
P3 Houston Dali Li 6-18-18 Patient 3 Retake Confocal 3.nd2	21	1283336
P3 Houston Dali Li 6-18-18 Patient 3 Retake Confocal 3.nd2	22	580410
P3 Houston Dali Li 6-18-18 Patient 3 Retake Confocal 3.nd2	23	215140
P3 Houston Dali Li 6-18-18 Patient 3 Retake Confocal 3.nd2	24	379534
P3 Houston Dali Li 6-18-18 Patient 3 Retake Confocal 3.nd2	25	86107
P3 Houston Dali Li 6-18-18 Patient 3 Retake Confocal 3.nd2	26	410352
P3 Houston Dali Li 6-18-18 Patient 3 Retake Confocal 3.nd2	27	1005440
P3 Houston Dali Li 6-18-18 Patient 3 Retake Confocal 3.nd2	28	161557
P3 Houston Dali Li 6-18-18 Patient 3 Retake Confocal 3.nd2	29	1235401
P3 Houston Dali Li 6-18-18 Patient 3 Retake Confocal 3.nd2	30	157488
P3 Houston Dali Li 6-18-18 Patient 3 Retake Confocal 3.nd2	31	536742
P3 Houston Dali Li 6-18-18 Patient 3 Retake Confocal 3.nd2	32	133173
P3 Houston Dali Li 6-18-18 Patient 3 Retake Confocal 3.nd2	33	568945
P3 Houston Dali Li 6-18-18 Patient 3 Retake Confocal 3.nd2	34	194510
P3 Houston Dali Li 6-18-18 Patient 3 Retake Confocal 3.nd2	35	682805
P3 Houston Dali Li 6-18-18 Patient 3 Retake Confocal 3.nd2	36	393933
P3 Houston Dali Li 6-18-18 Patient 3 Retake Confocal 3.nd2	37	193586
P3 Houston Dali Li 6-18-18 Patient 3 Retake Confocal 3.nd2	38	114391
P3 Houston Dali Li 6-18-18 Patient 3 Retake Confocal 4.nd2	1	2050441
P3 Houston Dali Li 6-18-18 Patient 3 Retake Confocal 4.nd2	2	253510
P3 Houston Dali Li 6-18-18 Patient 3 Retake Confocal 4.nd2	3	1173794
P3 Houston Dali Li 6-18-18 Patient 3 Retake Confocal 4.nd2	4	1068412
P3 Houston Dali Li 6-18-18 Patient 3 Retake Confocal 4.nd2	5	1220644
P3 Houston Dali Li 6-18-18 Patient 3 Retake Confocal 4.nd2	6	2098190
P3 Houston Dali Li 6-18-18 Patient 3 Retake Confocal 4.nd2	7	844191
P3 Houston Dali Li 6-18-18 Patient 3 Retake Confocal 4.nd2	8	1055120
P3 Houston Dali Li 6-18-18 Patient 3 Retake Confocal 4.nd2	9	254864
P3 Houston Dali Li 6-18-18 Patient 3 Retake Confocal 4.nd2	10	676711
P3 Houston Dali Li 6-18-18 Patient 3 Retake Confocal 4.nd2	11	883961
P3 Houston Dali Li 6-18-18 Patient 3 Retake Confocal 4.nd2	12	1396677
P3 Houston Dali Li 6-18-18 Patient 3 Retake Confocal 4.nd2	13	448743
P3 Houston Dali Li 6-18-18 Patient 3 Retake Confocal 4.nd2	14	109972
P3 Houston Dali Li 6-18-18 Patient 3 Retake Confocal 4.nd2	15	355243
P3 Houston Dali Li 6-18-18 Patient 3 Retake Confocal 4.nd2	16	76075
P3 Houston Dali Li 6-18-18 Patient 3 Retake Confocal 4.nd2	17	373816
P3 Houston Dali Li 6-18-18 Patient 3 Retake Confocal 4.nd2	18	991898
P3 Houston Dali Li 6-18-18 Patient 3 Retake Confocal 4.nd2	19	1485302
P3 Houston Dali Li 6-18-18 Patient 3 Retake Confocal 4.nd2	20	258718
P3 Houston Dali Li 6-18-18 Patient 3 Retake Confocal 4.nd2	21	596477
P3 Houston Dali Li 6-18-18 Patient 3 Retake Confocal 4.nd2	22	347569
P3 Houston Dali Li 6-18-18 Patient 3 Retake Confocal 4.nd2	23	134939
P3 Houston Dali Li 6-18-18 Patient 3 Retake Confocal 4.nd2	24	376064
P3 Houston Dali Li 6-18-18 Patient 3 Retake Confocal 4.nd2	25	69612
P3 Houston Dali Li 6-18-18 Patient 3 Retake Confocal 4.nd2	26	207841
P3 Houston Dali Li 6-18-18 Patient 3 Retake Confocal 4.nd2	27	104437
P3 Houston Dali Li 6-18-18 Patient 3 Retake Confocal 4.nd2	28	1154755
P3 Houston Dali Li 6-18-18 Patient 3 Retake Confocal 4.nd2	29	53447
P3 Houston Dali Li 6-18-18 Patient 3 Retake Confocal 4.nd2	30	97041
P3 Houston Dali Li 6-18-18 Patient 3 Retake Confocal 4.nd2	31	44553
P3 Houston Dali Li 6-18-18 Patient 3 Retake Confocal 4.nd2	32	78881
P3 Houston Dali Li 6-18-18 Patient 3 Retake Confocal 5.nd2	1	352067
P3 Houston Dali Li 6-18-18 Patient 3 Retake Confocal 5.nd2	2	1034757
P3 Houston Dali Li 6-18-18 Patient 3 Retake Confocal 5.nd2	3	1232883
P3 Houston Dali Li 6-18-18 Patient 3 Retake Confocal 5.nd2	4	647737
P3 Houston Dali Li 6-18-18 Patient 3 Retake Confocal 5.nd2	5	474135
P3 Houston Dali Li 6-18-18 Patient 3 Retake Confocal 5.nd2	6	969843
P3 Houston Dali Li 6-18-18 Patient 3 Retake Confocal 5.nd2	7	402420
P3 Houston Dali Li 6-18-18 Patient 3 Retake Confocal 5.nd2	8	1577749
P3 Houston Dali Li 6-18-18 Patient 3 Retake Confocal 5.nd2	9	1230832
P3 Houston Dali Li 6-18-18 Patient 3 Retake Confocal 5.nd2	10	514663
P3 Houston Dali Li 6-18-18 Patient 3 Retake Confocal 5.nd2	11	1268549
P3 Houston Dali Li 6-18-18 Patient 3 Retake Confocal 5.nd2	12	804364
P3 Houston Dali Li 6-18-18 Patient 3 Retake Confocal 5.nd2	13	925309
P3 Houston Dali Li 6-18-18 Patient 3 Retake Confocal 5.nd2	14	263023
P3 Houston Dali Li 6-18-18 Patient 3 Retake Confocal 5.nd2	15	365906
P3 Houston Dali Li 6-18-18 Patient 3 Retake Confocal 5.nd2	16	276095
P3 Houston Dali Li 6-18-18 Patient 3 Retake Confocal 5.nd2	17	748807
P3 Houston Dali Li 6-18-18 Patient 3 Retake Confocal 5.nd2	18	451891
P3 Houston Dali Li 6-18-18 Patient 3 Retake Confocal 5.nd2	19	529538
P3 Houston Dali Li 6-18-18 Patient 3 Retake Confocal 5.nd2	20	448554
P3 Houston Dali Li 6-18-18 Patient 3 Retake Confocal 5.nd2	21	141272
P3 Houston Dali Li 6-18-18 Patient 3 Retake Confocal 5.nd2	22	486914
P3 Houston Dali Li 6-18-18 Patient 3 Retake Confocal 5.nd2	23	839220
P3 Houston Dali Li 6-18-18 Patient 3 Retake Confocal 5.nd2	24	359157
P3 Houston Dali Li 6-18-18 Patient 3 Retake Confocal 5.nd2	25	308894
P3 Houston Dali Li 6-18-18 Patient 3 Retake Confocal 5.nd2	26	908681
P3 Houston Dali Li 6-18-18 Patient 3 Retake Confocal 5.nd2	27	168223
P3 Houston Dali Li 6-18-18 Patient 3 Retake Confocal 5.nd2	28	808800
P3 Houston Dali Li 6-18-18 Patient 3 Retake Confocal 5.nd2	29	237649
P3 Houston Dali Li 6-18-18 Patient 3 Retake Confocal 5.nd2	30	793698
P3 Houston Dali Li 6-18-18 Patient 3 Retake Confocal 5.nd2	31	70887
P3 Houston Dali Li 6-18-18 Patient 3 Retake Confocal 5.nd2	32	91509
P3 Houston Dali Li 6-18-18 Patient 3 Retake Confocal 5.nd2	33	86908
P3 Houston Dali Li 6-18-18 Patient 3 Retake Confocal 5.nd2	34	198676
P3 Houston Dali Li 6-18-18 Patient 3 Retake Confocal 5.nd2	35	108414
P3 Houston Dali Li 6-18-18 Patient 3 Retake Confocal 5.nd2	36	119971
P3 Houston Dali Li 6-18-18 Patient 3 Retake Confocal 5.nd2	37	385755
P3 Houston Dali Li 6-18-18 Patient 3 Retake Confocal 5.nd2	38	150922
P3 Houston Dali Li 6-18-18 Patient 3 Retake Confocal 5.nd2	39	222873
P3 Houston Dali Li 6-18-18 Patient 3 Retake Confocal 5.nd2	40	485948
P3 Houston Dali Li 6-18-18 Patient 3 Retake Confocal 5.nd2	41	63153
P3 Houston Dali Li 6-18-18 Patient 3 Retake Confocal 5.nd2	42	163699
P3 Houston Dali Li 6-18-18 Patient 3 Retake Confocal 5.nd2	43	63206
P3 Houston Dali Li 6-18-18 Patient 3 Retake Confocal 5.nd2	44	171548
P3 Houston Dali Li 6-18-18 Patient 3 Retake Confocal 5.nd2	45	258843
P3 Houston Dali Li 6-18-18 Patient 3 Retake Confocal 5.nd2	46	101012
P3 Houston Dali Li 6-18-18 Patient 3 Retake Confocal 5.nd2	47	191983
P3 Houston Dali Li 6-18-18 Patient 3 Retake Confocal 6.nd2	1	559066
P3 Houston Dali Li 6-18-18 Patient 3 Retake Confocal 6.nd2	2	610290
P3 Houston Dali Li 6-18-18 Patient 3 Retake Confocal 6.nd2	3	708193
P3 Houston Dali Li 6-18-18 Patient 3 Retake Confocal 6.nd2	4	788333
P3 Houston Dali Li 6-18-18 Patient 3 Retake Confocal 6.nd2	5	832400
P3 Houston Dali Li 6-18-18 Patient 3 Retake Confocal 6.nd2	6	579340
P3 Houston Dali Li 6-18-18 Patient 3 Retake Confocal 6.nd2	7	672652
P3 Houston Dali Li 6-18-18 Patient 3 Retake Confocal 6.nd2	8	468205
P3 Houston Dali Li 6-18-18 Patient 3 Retake Confocal 6.nd2	9	1336622
P3 Houston Dali Li 6-18-18 Patient 3 Retake Confocal 6.nd2	10	882947
P3 Houston Dali Li 6-18-18 Patient 3 Retake Confocal 6.nd2	11	408228
P3 Houston Dali Li 6-18-18 Patient 3 Retake Confocal 6.nd2	12	690238
P3 Houston Dali Li 6-18-18 Patient 3 Retake Confocal 6.nd2	13	888427
P3 Houston Dali Li 6-18-18 Patient 3 Retake Confocal 6.nd2	14	865286
P3 Houston Dali Li 6-18-18 Patient 3 Retake Confocal 6.nd2	15	1199492
P3 Houston Dali Li 6-18-18 Patient 3 Retake Confocal 6.nd2	16	1042974
P3 Houston Dali Li 6-18-18 Patient 3 Retake Confocal 6.nd2	17	958209
P3 Houston Dali Li 6-18-18 Patient 3 Retake Confocal 6.nd2	18	794220
P3 Houston Dali Li 6-18-18 Patient 3 Retake Confocal 6.nd2	19	233248
P3 Houston Dali Li 6-18-18 Patient 3 Retake Confocal 6.nd2	20	1023674
P3 Houston Dali Li 6-18-18 Patient 3 Retake Confocal 6.nd2	21	216947
P3 Houston Dali Li 6-18-18 Patient 3 Retake Confocal 6.nd2	22	438775
P3 Houston Dali Li 6-18-18 Patient 3 Retake Confocal 6.nd2	23	675301
P3 Houston Dali Li 6-18-18 Patient 3 Retake Confocal 6.nd2	24	1535749
P3 Houston Dali Li 6-18-18 Patient 3 Retake Confocal 6.nd2	25	849123
P3 Houston Dali Li 6-18-18 Patient 3 Retake Confocal 6.nd2	26	420106
P3 Houston Dali Li 6-18-18 Patient 3 Retake Confocal 6.nd2	27	324256
P3 Houston Dali Li 6-18-18 Patient 3 Retake Confocal 6.nd2	28	537054
P3 Houston Dali Li 6-18-18 Patient 3 Retake Confocal 6.nd2	29	314711
P3 Houston Dali Li 6-18-18 Patient 3 Retake Confocal 6.nd2	30	463137
P3 Houston Dali Li 6-18-18 Patient 3 Retake Confocal 6.nd2	31	897983
P3 Houston Dali Li 6-18-18 Patient 3 Retake Confocal 6.nd2	32	298245
P3 Houston Dali Li 6-18-18 Patient 3 Retake Confocal 6.nd2	33	531513
P3 Houston Dali Li 6-18-18 Patient 3 Retake Confocal 6.nd2	34	902403
P3 Houston Dali Li 6-18-18 Patient 3 Retake Confocal 6.nd2	35	719708
P3 Houston Dali Li 6-18-18 Patient 3 Retake Confocal 6.nd2	36	519381
P3 Houston Dali Li 6-18-18 Patient 3 Retake Confocal 6.nd2	37	488466
P3 Houston Dali Li 6-18-18 Patient 3 Retake Confocal 6.nd2	38	206797
P3 Houston Dali Li 6-18-18 Patient 3 Retake Confocal 6.nd2	39	247464
P3 Houston Dali Li 6-18-18 Patient 3 Retake Confocal 6.nd2	40	103527
P3 Houston Dali Li 6-18-18 Patient 3 Retake Confocal 6.nd2	41	347548
P3 Houston Dali Li 6-18-18 Patient 3 Retake Confocal 6.nd2	42	30094
P3 Houston Dali Li 6-18-18 Patient 3 Retake Confocal 6.nd2	43	145406
P3 Houston Dali Li 6-18-18 Patient 3 Retake Confocal 6.nd2	44	307169
P3 Houston Dali Li 6-18-18 Patient 3 Retake Confocal 6.nd2	45	156484
P3 Houston Dali Li 6-18-18 Patient 3 Retake Confocal 6.nd2	46	757492
P3 Houston Dali Li 6-18-18 Patient 3 Retake Confocal 6.nd2	47	144596
P3 Houston Dali Li 6-18-18 Patient 3 Retake Confocal 6.nd2	48	510492
P3 Houston Dali Li 6-18-18 Patient 3 Retake Confocal 6.nd2	49	275871
P3 Houston Dali Li 6-18-18 Patient 3 Retake Confocal 6.nd2	50	74436
P3 Houston Dali Li 6-18-18 Patient 3 Retake Confocal 6.nd2	51	281779
P3 Houston Dali Li 6-18-18 Patient 3 Retake Confocal 7.nd2	1	1375695
P3 Houston Dali Li 6-18-18 Patient 3 Retake Confocal 7.nd2	2	1172779
P3 Houston Dali Li 6-18-18 Patient 3 Retake Confocal 7.nd2	3	867142
P3 Houston Dali Li 6-18-18 Patient 3 Retake Confocal 7.nd2	4	803665
P3 Houston Dali Li 6-18-18 Patient 3 Retake Confocal 7.nd2	5	1925403
P3 Houston Dali Li 6-18-18 Patient 3 Retake Confocal 7.nd2	6	1204287
P3 Houston Dali Li 6-18-18 Patient 3 Retake Confocal 7.nd2	7	114530
P3 Houston Dali Li 6-18-18 Patient 3 Retake Confocal 7.nd2	8	805196
P3 Houston Dali Li 6-18-18 Patient 3 Retake Confocal 7.nd2	9	1316906
P3 Houston Dali Li 6-18-18 Patient 3 Retake Confocal 7.nd2	10	828393
P3 Houston Dali Li 6-18-18 Patient 3 Retake Confocal 7.nd2	11	729765
P3 Houston Dali Li 6-18-18 Patient 3 Retake Confocal 7.nd2	12	93389
P3 Houston Dali Li 6-18-18 Patient 3 Retake Confocal 7.nd2	13	373559
P3 Houston Dali Li 6-18-18 Patient 3 Retake Confocal 7.nd2	14	707772
P3 Houston Dali Li 6-18-18 Patient 3 Retake Confocal 7.nd2	15	75201
P3 Houston Dali Li 6-18-18 Patient 3 Retake Confocal 7.nd2	16	1588971
P3 Houston Dali Li 6-18-18 Patient 3 Retake Confocal 7.nd2	17	1755264
P3 Houston Dali Li 6-18-18 Patient 3 Retake Confocal 7.nd2	18	190813
P3 Houston Dali Li 6-18-18 Patient 3 Retake Confocal 7.nd2	19	384864
P3 Houston Dali Li 6-18-18 Patient 3 Retake Confocal 7.nd2	20	764143
P3 Houston Dali Li 6-18-18 Patient 3 Retake Confocal 7.nd2	21	487054
P3 Houston Dali Li 6-18-18 Patient 3 Retake Confocal 7.nd2	22	357764
P3 Houston Dali Li 6-18-18 Patient 3 Retake Confocal 7.nd2	23	88622
P3 Houston Dali Li 6-18-18 Patient 3 Retake Confocal 7.nd2	24	211057
P3 Houston Dali Li 6-18-18 Patient 3 Retake Confocal 7.nd2	25	169215
P3 Houston Dali Li 6-18-18 Patient 3 Retake Confocal 7.nd2	26	1168264
P3 Houston Dali Li 6-18-18 Patient 3 Retake Confocal 7.nd2	27	877207
P3 Houston Dali Li 6-18-18 Patient 3 Retake Confocal 7.nd2	28	237967
P3 Houston Dali Li 6-18-18 Patient 3 Retake Confocal 7.nd2	29	295481
P3 Houston Dali Li 6-18-18 Patient 3 Retake Confocal 7.nd2	30	254846
P3 Houston Dali Li 6-18-18 Patient 3 Retake Confocal 7.nd2	31	267851
P3 Houston Dali Li 6-27-18 Patient 3 Repeat Confocal 1.nd2	1	1413998
P3 Houston Dali Li 6-27-18 Patient 3 Repeat Confocal 1.nd2	2	346118
P3 Houston Dali Li 6-27-18 Patient 3 Repeat Confocal 1.nd2	3	1195952
P3 Houston Dali Li 6-27-18 Patient 3 Repeat Confocal 1.nd2	4	961906
P3 Houston Dali Li 6-27-18 Patient 3 Repeat Confocal 1.nd2	5	1578253
P3 Houston Dali Li 6-27-18 Patient 3 Repeat Confocal 1.nd2	6	132614
P3 Houston Dali Li 6-27-18 Patient 3 Repeat Confocal 1.nd2	7	146051
P3 Houston Dali Li 6-27-18 Patient 3 Repeat Confocal 1.nd2	8	117902
P3 Houston Dali Li 6-27-18 Patient 3 Repeat Confocal 1.nd2	9	1186638
P3 Houston Dali Li 6-27-18 Patient 3 Repeat Confocal 1.nd2	10	404751
P3 Houston Dali Li 6-27-18 Patient 3 Repeat Confocal 1.nd2	11	436285
P3 Houston Dali Li 6-27-18 Patient 3 Repeat Confocal 1.nd2	12	107551
P3 Houston Dali Li 6-27-18 Patient 3 Repeat Confocal 1.nd2	13	289049
P3 Houston Dali Li 6-27-18 Patient 3 Repeat Confocal 1.nd2	14	317385
P3 Houston Dali Li 6-27-18 Patient 3 Repeat Confocal 1.nd2	15	168844
P3 Houston Dali Li 6-27-18 Patient 3 Repeat Confocal 1.nd2	16	891526
P3 Houston Dali Li 6-27-18 Patient 3 Repeat Confocal 1.nd2	17	491738
P3 Houston Dali Li 6-27-18 Patient 3 Repeat Confocal 1.nd2	18	50613
P3 Houston Dali Li 6-27-18 Patient 3 Repeat Confocal 1.nd2	19	219974
P3 Houston Dali Li 6-27-18 Patient 3 Repeat Confocal 1.nd2	20	126830
P3 Houston Dali Li 6-27-18 Patient 3 Repeat Confocal 1.nd2	21	56090
P3 Houston Dali Li 6-27-18 Patient 3 Repeat Confocal 1.nd2	22	91106
P3 Houston Dali Li 6-27-18 Patient 3 Repeat Confocal 1.nd2	23	345046
P3 Houston Dali Li 6-27-18 Patient 3 Repeat Confocal 1.nd2	24	50857
P3 Houston Dali Li 6-27-18 Patient 3 Repeat Confocal 1.nd2	25	91542
P3 Houston Dali Li 6-27-18 Patient 3 Repeat Confocal 10.nd2	1	1318461
P3 Houston Dali Li 6-27-18 Patient 3 Repeat Confocal 10.nd2	2	84134
P3 Houston Dali Li 6-27-18 Patient 3 Repeat Confocal 10.nd2	3	1017251
P3 Houston Dali Li 6-27-18 Patient 3 Repeat Confocal 10.nd2	4	1282725
P3 Houston Dali Li 6-27-18 Patient 3 Repeat Confocal 10.nd2	5	970144
P3 Houston Dali Li 6-27-18 Patient 3 Repeat Confocal 10.nd2	6	2199721
P3 Houston Dali Li 6-27-18 Patient 3 Repeat Confocal 10.nd2	7	1019120
P3 Houston Dali Li 6-27-18 Patient 3 Repeat Confocal 10.nd2	8	1332780
P3 Houston Dali Li 6-27-18 Patient 3 Repeat Confocal 10.nd2	9	325176
P3 Houston Dali Li 6-27-18 Patient 3 Repeat Confocal 10.nd2	10	1874891
P3 Houston Dali Li 6-27-18 Patient 3 Repeat Confocal 10.nd2	11	1399904
P3 Houston Dali Li 6-27-18 Patient 3 Repeat Confocal 10.nd2	12	773888
P3 Houston Dali Li 6-27-18 Patient 3 Repeat Confocal 10.nd2	13	86604
P3 Houston Dali Li 6-27-18 Patient 3 Repeat Confocal 10.nd2	14	781624
P3 Houston Dali Li 6-27-18 Patient 3 Repeat Confocal 10.nd2	15	1817520
P3 Houston Dali Li 6-27-18 Patient 3 Repeat Confocal 10.nd2	16	1408439
P3 Houston Dali Li 6-27-18 Patient 3 Repeat Confocal 10.nd2	17	225929
P3 Houston Dali Li 6-27-18 Patient 3 Repeat Confocal 10.nd2	18	121572
P3 Houston Dali Li 6-27-18 Patient 3 Repeat Confocal 10.nd2	19	772153
P3 Houston Dali Li 6-27-18 Patient 3 Repeat Confocal 10.nd2	20	512435
P3 Houston Dali Li 6-27-18 Patient 3 Repeat Confocal 11.nd2	1	597068
P3 Houston Dali Li 6-27-18 Patient 3 Repeat Confocal 11.nd2	2	1654293
P3 Houston Dali Li 6-27-18 Patient 3 Repeat Confocal 11.nd2	3	1746790
P3 Houston Dali Li 6-27-18 Patient 3 Repeat Confocal 11.nd2	4	863541
P3 Houston Dali Li 6-27-18 Patient 3 Repeat Confocal 11.nd2	5	1188482
P3 Houston Dali Li 6-27-18 Patient 3 Repeat Confocal 11.nd2	6	1245119
P3 Houston Dali Li 6-27-18 Patient 3 Repeat Confocal 11.nd2	7	246602
P3 Houston Dali Li 6-27-18 Patient 3 Repeat Confocal 11.nd2	8	1625120
P3 Houston Dali Li 6-27-18 Patient 3 Repeat Confocal 11.nd2	9	1798105
P3 Houston Dali Li 6-27-18 Patient 3 Repeat Confocal 11.nd2	10	2455171
P3 Houston Dali Li 6-27-18 Patient 3 Repeat Confocal 11.nd2	11	892001
P3 Houston Dali Li 6-27-18 Patient 3 Repeat Confocal 11.nd2	12	961619
P3 Houston Dali Li 6-27-18 Patient 3 Repeat Confocal 11.nd2	13	1143606
P3 Houston Dali Li 6-27-18 Patient 3 Repeat Confocal 11.nd2	14	1526154
P3 Houston Dali Li 6-27-18 Patient 3 Repeat Confocal 11.nd2	15	375597
P3 Houston Dali Li 6-27-18 Patient 3 Repeat Confocal 11.nd2	16	943832
P3 Houston Dali Li 6-27-18 Patient 3 Repeat Confocal 11.nd2	17	612176
P3 Houston Dali Li 6-27-18 Patient 3 Repeat Confocal 11.nd2	18	612613
P3 Houston Dali Li 6-27-18 Patient 3 Repeat Confocal 11.nd2	19	94340
P3 Houston Dali Li 6-27-18 Patient 3 Repeat Confocal 11.nd2	20	449898
P3 Houston Dali Li 6-27-18 Patient 3 Repeat Confocal 11.nd2	21	638843
P3 Houston Dali Li 6-27-18 Patient 3 Repeat Confocal 11.nd2	22	998218
P3 Houston Dali Li 6-27-18 Patient 3 Repeat Confocal 11.nd2	23	802090
P3 Houston Dali Li 6-27-18 Patient 3 Repeat Confocal 11.nd2	24	87232
P3 Houston Dali Li 6-27-18 Patient 3 Repeat Confocal 11.nd2	25	77749
P3 Houston Dali Li 6-27-18 Patient 3 Repeat Confocal 11.nd2	26	91827
P3 Houston Dali Li 6-27-18 Patient 3 Repeat Confocal 11.nd2	27	1013836
P3 Houston Dali Li 6-27-18 Patient 3 Repeat Confocal 11.nd2	28	156237
P3 Houston Dali Li 6-27-18 Patient 3 Repeat Confocal 11.nd2	29	616774
P3 Houston Dali Li 6-27-18 Patient 3 Repeat Confocal 11.nd2	30	279791
P3 Houston Dali Li 6-27-18 Patient 3 Repeat Confocal 11.nd2	31	183228
P3 Houston Dali Li 6-27-18 Patient 3 Repeat Confocal 11.nd2	32	53494
P3 Houston Dali Li 6-27-18 Patient 3 Repeat Confocal 11.nd2	33	303941
P3 Houston Dali Li 6-27-18 Patient 3 Repeat Confocal 11.nd2	34	980637
P3 Houston Dali Li 6-27-18 Patient 3 Repeat Confocal 11.nd2	35	927491
P3 Houston Dali Li 6-27-18 Patient 3 Repeat Confocal 12.nd2	1	1035727
P3 Houston Dali Li 6-27-18 Patient 3 Repeat Confocal 12.nd2	2	1328781
P3 Houston Dali Li 6-27-18 Patient 3 Repeat Confocal 12.nd2	3	1919716
P3 Houston Dali Li 6-27-18 Patient 3 Repeat Confocal 12.nd2	4	1272506
P3 Houston Dali Li 6-27-18 Patient 3 Repeat Confocal 12.nd2	5	1183657
P3 Houston Dali Li 6-27-18 Patient 3 Repeat Confocal 12.nd2	6	1341042
P3 Houston Dali Li 6-27-18 Patient 3 Repeat Confocal 12.nd2	7	1233565
P3 Houston Dali Li 6-27-18 Patient 3 Repeat Confocal 12.nd2	8	2125565
P3 Houston Dali Li 6-27-18 Patient 3 Repeat Confocal 12.nd2	9	761162
P3 Houston Dali Li 6-27-18 Patient 3 Repeat Confocal 12.nd2	10	765738
P3 Houston Dali Li 6-27-18 Patient 3 Repeat Confocal 12.nd2	11	731731
P3 Houston Dali Li 6-27-18 Patient 3 Repeat Confocal 12.nd2	12	807281
P3 Houston Dali Li 6-27-18 Patient 3 Repeat Confocal 12.nd2	13	304125
P3 Houston Dali Li 6-27-18 Patient 3 Repeat Confocal 12.nd2	14	1322563
P3 Houston Dali Li 6-27-18 Patient 3 Repeat Confocal 12.nd2	15	630807
P3 Houston Dali Li 6-27-18 Patient 3 Repeat Confocal 12.nd2	16	37427
P3 Houston Dali Li 6-27-18 Patient 3 Repeat Confocal 13.nd2	1	1003372
P3 Houston Dali Li 6-27-18 Patient 3 Repeat Confocal 13.nd2	2	1364604
P3 Houston Dali Li 6-27-18 Patient 3 Repeat Confocal 13.nd2	3	1455185
P3 Houston Dali Li 6-27-18 Patient 3 Repeat Confocal 13.nd2	4	3046671
P3 Houston Dali Li 6-27-18 Patient 3 Repeat Confocal 13.nd2	5	2676901
P3 Houston Dali Li 6-27-18 Patient 3 Repeat Confocal 13.nd2	6	844687
P3 Houston Dali Li 6-27-18 Patient 3 Repeat Confocal 13.nd2	7	1322664
P3 Houston Dali Li 6-27-18 Patient 3 Repeat Confocal 13.nd2	8	168162
P3 Houston Dali Li 6-27-18 Patient 3 Repeat Confocal 13.nd2	9	186504
P3 Houston Dali Li 6-27-18 Patient 3 Repeat Confocal 13.nd2	10	229972
P3 Houston Dali Li 6-27-18 Patient 3 Repeat Confocal 13.nd2	11	125766
P3 Houston Dali Li 6-27-18 Patient 3 Repeat Confocal 13.nd2	12	2830759
P3 Houston Dali Li 6-27-18 Patient 3 Repeat Confocal 13.nd2	13	114542
P3 Houston Dali Li 6-27-18 Patient 3 Repeat Confocal 2.nd2	1	929397
P3 Houston Dali Li 6-27-18 Patient 3 Repeat Confocal 2.nd2	2	1286518
P3 Houston Dali Li 6-27-18 Patient 3 Repeat Confocal 2.nd2	3	741362
P3 Houston Dali Li 6-27-18 Patient 3 Repeat Confocal 2.nd2	4	905031
P3 Houston Dali Li 6-27-18 Patient 3 Repeat Confocal 2.nd2	5	678675
P3 Houston Dali Li 6-27-18 Patient 3 Repeat Confocal 2.nd2	6	615188
P3 Houston Dali Li 6-27-18 Patient 3 Repeat Confocal 2.nd2	7	1250431
P3 Houston Dali Li 6-27-18 Patient 3 Repeat Confocal 2.nd2	8	1873956
P3 Houston Dali Li 6-27-18 Patient 3 Repeat Confocal 2.nd2	9	1559902
P3 Houston Dali Li 6-27-18 Patient 3 Repeat Confocal 2.nd2	10	1079870
P3 Houston Dali Li 6-27-18 Patient 3 Repeat Confocal 2.nd2	11	69265
P3 Houston Dali Li 6-27-18 Patient 3 Repeat Confocal 2.nd2	12	195657
P3 Houston Dali Li 6-27-18 Patient 3 Repeat Confocal 2.nd2	13	74075
P3 Houston Dali Li 6-27-18 Patient 3 Repeat Confocal 2.nd2	14	91025
P3 Houston Dali Li 6-27-18 Patient 3 Repeat Confocal 2.nd2	15	178191
P3 Houston Dali Li 6-27-18 Patient 3 Repeat Confocal 2.nd2	16	74435
P3 Houston Dali Li 6-27-18 Patient 3 Repeat Confocal 2.nd2	17	929944
P3 Houston Dali Li 6-27-18 Patient 3 Repeat Confocal 2.nd2	18	139981
P3 Houston Dali Li 6-27-18 Patient 3 Repeat Confocal 2.nd2	19	451661
P3 Houston Dali Li 6-27-18 Patient 3 Repeat Confocal 2.nd2	20	679518
P3 Houston Dali Li 6-27-18 Patient 3 Repeat Confocal 2.nd2	21	60728
P3 Houston Dali Li 6-27-18 Patient 3 Repeat Confocal 2.nd2	22	56454
P3 Houston Dali Li 6-27-18 Patient 3 Repeat Confocal 2.nd2	23	94882
P3 Houston Dali Li 6-27-18 Patient 3 Repeat Confocal 2.nd2	24	69670
P3 Houston Dali Li 6-27-18 Patient 3 Repeat Confocal 2.nd2	25	141379
P3 Houston Dali Li 6-27-18 Patient 3 Repeat Confocal 3.nd2	1	693136
P3 Houston Dali Li 6-27-18 Patient 3 Repeat Confocal 3.nd2	2	1579402
P3 Houston Dali Li 6-27-18 Patient 3 Repeat Confocal 3.nd2	3	1683017
P3 Houston Dali Li 6-27-18 Patient 3 Repeat Confocal 3.nd2	4	1045870
P3 Houston Dali Li 6-27-18 Patient 3 Repeat Confocal 3.nd2	5	379119
P3 Houston Dali Li 6-27-18 Patient 3 Repeat Confocal 3.nd2	6	286202
P3 Houston Dali Li 6-27-18 Patient 3 Repeat Confocal 3.nd2	7	894232
P3 Houston Dali Li 6-27-18 Patient 3 Repeat Confocal 3.nd2	8	2372379
P3 Houston Dali Li 6-27-18 Patient 3 Repeat Confocal 3.nd2	9	1126119
P3 Houston Dali Li 6-27-18 Patient 3 Repeat Confocal 3.nd2	10	147327
P3 Houston Dali Li 6-27-18 Patient 3 Repeat Confocal 3.nd2	11	1345789
P3 Houston Dali Li 6-27-18 Patient 3 Repeat Confocal 3.nd2	12	173173
P3 Houston Dali Li 6-27-18 Patient 3 Repeat Confocal 3.nd2	13	1506853
P3 Houston Dali Li 6-27-18 Patient 3 Repeat Confocal 3.nd2	14	267567
P3 Houston Dali Li 6-27-18 Patient 3 Repeat Confocal 3.nd2	15	138899
P3 Houston Dali Li 6-27-18 Patient 3 Repeat Confocal 3.nd2	16	1614856
P3 Houston Dali Li 6-27-18 Patient 3 Repeat Confocal 3.nd2	17	1166872
P3 Houston Dali Li 6-27-18 Patient 3 Repeat Confocal 3.nd2	18	103455
P3 Houston Dali Li 6-27-18 Patient 3 Repeat Confocal 3.nd2	19	247656
P3 Houston Dali Li 6-27-18 Patient 3 Repeat Confocal 3.nd2	20	230263
P3 Houston Dali Li 6-27-18 Patient 3 Repeat Confocal 3.nd2	21	80449
P3 Houston Dali Li 6-27-18 Patient 3 Repeat Confocal 3.nd2	22	86908
P3 Houston Dali Li 6-27-18 Patient 3 Repeat Confocal 4.nd2	1	2048187
P3 Houston Dali Li 6-27-18 Patient 3 Repeat Confocal 4.nd2	2	2213025
P3 Houston Dali Li 6-27-18 Patient 3 Repeat Confocal 4.nd2	3	182755
P3 Houston Dali Li 6-27-18 Patient 3 Repeat Confocal 4.nd2	4	1134871
P3 Houston Dali Li 6-27-18 Patient 3 Repeat Confocal 4.nd2	5	1246236
P3 Houston Dali Li 6-27-18 Patient 3 Repeat Confocal 4.nd2	6	397907
P3 Houston Dali Li 6-27-18 Patient 3 Repeat Confocal 4.nd2	7	348805
P3 Houston Dali Li 6-27-18 Patient 3 Repeat Confocal 4.nd2	8	1206065
P3 Houston Dali Li 6-27-18 Patient 3 Repeat Confocal 4.nd2	9	2399789
P3 Houston Dali Li 6-27-18 Patient 3 Repeat Confocal 4.nd2	10	166709
P3 Houston Dali Li 6-27-18 Patient 3 Repeat Confocal 4.nd2	11	2079718
P3 Houston Dali Li 6-27-18 Patient 3 Repeat Confocal 4.nd2	12	1247909
P3 Houston Dali Li 6-27-18 Patient 3 Repeat Confocal 4.nd2	13	1109741
P3 Houston Dali Li 6-27-18 Patient 3 Repeat Confocal 4.nd2	14	114482
P3 Houston Dali Li 6-27-18 Patient 3 Repeat Confocal 4.nd2	15	600223
P3 Houston Dali Li 6-27-18 Patient 3 Repeat Confocal 4.nd2	16	79364
P3 Houston Dali Li 6-27-18 Patient 3 Repeat Confocal 4.nd2	17	78071
P3 Houston Dali Li 6-27-18 Patient 3 Repeat Confocal 4.nd2	18	631024
P3 Houston Dali Li 6-27-18 Patient 3 Repeat Confocal 4.nd2	19	140087
P3 Houston Dali Li 6-27-18 Patient 3 Repeat Confocal 4.nd2	20	136025
P3 Houston Dali Li 6-27-18 Patient 3 Repeat Confocal 4.nd2	21	325962
P3 Houston Dali Li 6-27-18 Patient 3 Repeat Confocal 4.nd2	22	957767
P3 Houston Dali Li 6-27-18 Patient 3 Repeat Confocal 4.nd2	23	879242
P3 Houston Dali Li 6-27-18 Patient 3 Repeat Confocal 5.nd2	1	2210980
P3 Houston Dali Li 6-27-18 Patient 3 Repeat Confocal 5.nd2	2	2480828
P3 Houston Dali Li 6-27-18 Patient 3 Repeat Confocal 5.nd2	3	420789
P3 Houston Dali Li 6-27-18 Patient 3 Repeat Confocal 5.nd2	4	2809127
P3 Houston Dali Li 6-27-18 Patient 3 Repeat Confocal 5.nd2	5	221087
P3 Houston Dali Li 6-27-18 Patient 3 Repeat Confocal 5.nd2	6	1251924
P3 Houston Dali Li 6-27-18 Patient 3 Repeat Confocal 5.nd2	7	1343102
P3 Houston Dali Li 6-27-18 Patient 3 Repeat Confocal 5.nd2	8	410951
P3 Houston Dali Li 6-27-18 Patient 3 Repeat Confocal 5.nd2	9	666779
P3 Houston Dali Li 6-27-18 Patient 3 Repeat Confocal 5.nd2	10	1255960
P3 Houston Dali Li 6-27-18 Patient 3 Repeat Confocal 5.nd2	11	747048
P3 Houston Dali Li 6-27-18 Patient 3 Repeat Confocal 5.nd2	12	151636
P3 Houston Dali Li 6-27-18 Patient 3 Repeat Confocal 5.nd2	13	131576
P3 Houston Dali Li 6-27-18 Patient 3 Repeat Confocal 5.nd2	14	90942
P3 Houston Dali Li 6-27-18 Patient 3 Repeat Confocal 5.nd2	15	205665
P3 Houston Dali Li 6-27-18 Patient 3 Repeat Confocal 5.nd2	16	159401
P3 Houston Dali Li 6-27-18 Patient 3 Repeat Confocal 5.nd2	17	617059
P3 Houston Dali Li 6-27-18 Patient 3 Repeat Confocal 5.nd2	18	540433
P3 Houston Dali Li 6-27-18 Patient 3 Repeat Confocal 5.nd2	19	585196
P3 Houston Dali Li 6-27-18 Patient 3 Repeat Confocal 5.nd2	20	109527
P3 Houston Dali Li 6-27-18 Patient 3 Repeat Confocal 6.nd2	1	1949590
P3 Houston Dali Li 6-27-18 Patient 3 Repeat Confocal 6.nd2	2	2001067
P3 Houston Dali Li 6-27-18 Patient 3 Repeat Confocal 6.nd2	3	2024239
P3 Houston Dali Li 6-27-18 Patient 3 Repeat Confocal 6.nd2	4	1056227
P3 Houston Dali Li 6-27-18 Patient 3 Repeat Confocal 6.nd2	5	1400001
P3 Houston Dali Li 6-27-18 Patient 3 Repeat Confocal 6.nd2	6	1461269
P3 Houston Dali Li 6-27-18 Patient 3 Repeat Confocal 6.nd2	7	939637
P3 Houston Dali Li 6-27-18 Patient 3 Repeat Confocal 6.nd2	8	1988157
P3 Houston Dali Li 6-27-18 Patient 3 Repeat Confocal 6.nd2	9	1282475
P3 Houston Dali Li 6-27-18 Patient 3 Repeat Confocal 6.nd2	10	313411
P3 Houston Dali Li 6-27-18 Patient 3 Repeat Confocal 6.nd2	11	330798
P3 Houston Dali Li 6-27-18 Patient 3 Repeat Confocal 6.nd2	12	729656
P3 Houston Dali Li 6-27-18 Patient 3 Repeat Confocal 6.nd2	13	171808
P3 Houston Dali Li 6-27-18 Patient 3 Repeat Confocal 6.nd2	14	2009441
P3 Houston Dali Li 6-27-18 Patient 3 Repeat Confocal 6.nd2	15	454573
P3 Houston Dali Li 6-27-18 Patient 3 Repeat Confocal 6.nd2	16	290527
P3 Houston Dali Li 6-27-18 Patient 3 Repeat Confocal 6.nd2	17	351184
P3 Houston Dali Li 6-27-18 Patient 3 Repeat Confocal 6.nd2	18	79929
P3 Houston Dali Li 6-27-18 Patient 3 Repeat Confocal 6.nd2	19	1052622
P3 Houston Dali Li 6-27-18 Patient 3 Repeat Confocal 6.nd2	20	2439753
P3 Houston Dali Li 6-27-18 Patient 3 Repeat Confocal 6.nd2	21	1148162
P3 Houston Dali Li 6-27-18 Patient 3 Repeat Confocal 6.nd2	22	251047
P3 Houston Dali Li 6-27-18 Patient 3 Repeat Confocal 6.nd2	23	165439
P3 Houston Dali Li 6-27-18 Patient 3 Repeat Confocal 6.nd2	24	960948
P3 Houston Dali Li 6-27-18 Patient 3 Repeat Confocal 6.nd2	25	777189
P3 Houston Dali Li 6-27-18 Patient 3 Repeat Confocal 6.nd2	26	98591
P3 Houston Dali Li 6-27-18 Patient 3 Repeat Confocal 7.nd2	1	1495831
P3 Houston Dali Li 6-27-18 Patient 3 Repeat Confocal 7.nd2	2	910693
P3 Houston Dali Li 6-27-18 Patient 3 Repeat Confocal 7.nd2	3	777317
P3 Houston Dali Li 6-27-18 Patient 3 Repeat Confocal 7.nd2	4	2021111
P3 Houston Dali Li 6-27-18 Patient 3 Repeat Confocal 7.nd2	5	967959
P3 Houston Dali Li 6-27-18 Patient 3 Repeat Confocal 7.nd2	6	1098261
P3 Houston Dali Li 6-27-18 Patient 3 Repeat Confocal 7.nd2	7	1250381
P3 Houston Dali Li 6-27-18 Patient 3 Repeat Confocal 7.nd2	8	534024
P3 Houston Dali Li 6-27-18 Patient 3 Repeat Confocal 7.nd2	9	690169
P3 Houston Dali Li 6-27-18 Patient 3 Repeat Confocal 7.nd2	10	440709
P3 Houston Dali Li 6-27-18 Patient 3 Repeat Confocal 7.nd2	11	1762105
P3 Houston Dali Li 6-27-18 Patient 3 Repeat Confocal 7.nd2	12	478993
P3 Houston Dali Li 6-27-18 Patient 3 Repeat Confocal 7.nd2	13	585006
P3 Houston Dali Li 6-27-18 Patient 3 Repeat Confocal 7.nd2	14	109149
P3 Houston Dali Li 6-27-18 Patient 3 Repeat Confocal 7.nd2	15	161270
P3 Houston Dali Li 6-27-18 Patient 3 Repeat Confocal 7.nd2	16	153528
P3 Houston Dali Li 6-27-18 Patient 3 Repeat Confocal 7.nd2	17	59962
P3 Houston Dali Li 6-27-18 Patient 3 Repeat Confocal 7.nd2	18	1418462
P3 Houston Dali Li 6-27-18 Patient 3 Repeat Confocal 8.nd2	1	1425259
P3 Houston Dali Li 6-27-18 Patient 3 Repeat Confocal 8.nd2	2	1718036
P3 Houston Dali Li 6-27-18 Patient 3 Repeat Confocal 8.nd2	3	1609339
P3 Houston Dali Li 6-27-18 Patient 3 Repeat Confocal 8.nd2	4	1217453
P3 Houston Dali Li 6-27-18 Patient 3 Repeat Confocal 8.nd2	5	2611934
P3 Houston Dali Li 6-27-18 Patient 3 Repeat Confocal 8.nd2	6	3157893
P3 Houston Dali Li 6-27-18 Patient 3 Repeat Confocal 8.nd2	7	1646258
P3 Houston Dali Li 6-27-18 Patient 3 Repeat Confocal 8.nd2	8	930204
P3 Houston Dali Li 6-27-18 Patient 3 Repeat Confocal 8.nd2	9	1315329
P3 Houston Dali Li 6-27-18 Patient 3 Repeat Confocal 8.nd2	10	1412018
P3 Houston Dali Li 6-27-18 Patient 3 Repeat Confocal 8.nd2	11	1979317
P3 Houston Dali Li 6-27-18 Patient 3 Repeat Confocal 8.nd2	12	2466072
P3 Houston Dali Li 6-27-18 Patient 3 Repeat Confocal 8.nd2	13	2396099
P3 Houston Dali Li 6-27-18 Patient 3 Repeat Confocal 8.nd2	14	1149954
P3 Houston Dali Li 6-27-18 Patient 3 Repeat Confocal 8.nd2	15	1142743
P3 Houston Dali Li 6-27-18 Patient 3 Repeat Confocal 8.nd2	16	912783
P3 Houston Dali Li 6-27-18 Patient 3 Repeat Confocal 8.nd2	17	975870
P3 Houston Dali Li 6-27-18 Patient 3 Repeat Confocal 8.nd2	18	1313951
P3 Houston Dali Li 6-27-18 Patient 3 Repeat Confocal 8.nd2	19	534552
P3 Houston Dali Li 6-27-18 Patient 3 Repeat Confocal 8.nd2	20	2157753
P3 Houston Dali Li 6-27-18 Patient 3 Repeat Confocal 8.nd2	21	171115
P3 Houston Dali Li 6-27-18 Patient 3 Repeat Confocal 8.nd2	22	135465
P3 Houston Dali Li 6-27-18 Patient 3 Repeat Confocal 9.nd2	1	2085446
P3 Houston Dali Li 6-27-18 Patient 3 Repeat Confocal 9.nd2	2	1381126
P3 Houston Dali Li 6-27-18 Patient 3 Repeat Confocal 9.nd2	3	1266081
P3 Houston Dali Li 6-27-18 Patient 3 Repeat Confocal 9.nd2	4	2037373
P3 Houston Dali Li 6-27-18 Patient 3 Repeat Confocal 9.nd2	5	2574915
P3 Houston Dali Li 6-27-18 Patient 3 Repeat Confocal 9.nd2	6	1466845
P3 Houston Dali Li 6-27-18 Patient 3 Repeat Confocal 9.nd2	7	1392052
P3 Houston Dali Li 6-27-18 Patient 3 Repeat Confocal 9.nd2	8	1315629
P3 Houston Dali Li 6-27-18 Patient 3 Repeat Confocal 9.nd2	9	2363310
P3 Houston Dali Li 6-27-18 Patient 3 Repeat Confocal 9.nd2	10	390613
P3 Houston Dali Li 6-27-18 Patient 3 Repeat Confocal 9.nd2	11	1552876
P3 Houston Dali Li 6-27-18 Patient 3 Repeat Confocal 9.nd2	12	1303933
P3 Houston Dali Li 6-27-18 Patient 3 Repeat Confocal 9.nd2	13	104600
P3 Houston Dali Li 6-27-18 Patient 3 Repeat Confocal 9.nd2	14	490974
P3 Houston Dali Li 6-27-18 Patient 3 Repeat Confocal 9.nd2	15	260257
P3 Houston Dali Li 6-27-18 Patient 3 Repeat Confocal 9.nd2	16	109106
P3 Houston Dali Li 6-27-18 Patient 3 Repeat Confocal 9.nd2	17	124720
P3 Houston Dali Li 6-27-18 Patient 3 Repeat Confocal 9.nd2	18	208903
P3 Houston Dali Li 7-3-18 Patient 3 Third Repeat Confocal 1.nd2	1	654485
P3 Houston Dali Li 7-3-18 Patient 3 Third Repeat Confocal 1.nd2	2	396481
P3 Houston Dali Li 7-3-18 Patient 3 Third Repeat Confocal 1.nd2	3	677079
P3 Houston Dali Li 7-3-18 Patient 3 Third Repeat Confocal 1.nd2	4	79642
P3 Houston Dali Li 7-3-18 Patient 3 Third Repeat Confocal 1.nd2	5	57977
P3 Houston Dali Li 7-3-18 Patient 3 Third Repeat Confocal 1.nd2	6	1279473
P3 Houston Dali Li 7-3-18 Patient 3 Third Repeat Confocal 1.nd2	7	155434
P3 Houston Dali Li 7-3-18 Patient 3 Third Repeat Confocal 1.nd2	8	318121
P3 Houston Dali Li 7-3-18 Patient 3 Third Repeat Confocal 1.nd2	9	965832
P3 Houston Dali Li 7-3-18 Patient 3 Third Repeat Confocal 1.nd2	10	877092
P3 Houston Dali Li 7-3-18 Patient 3 Third Repeat Confocal 1.nd2	11	48513
P3 Houston Dali Li 7-3-18 Patient 3 Third Repeat Confocal 1.nd2	12	557755
P3 Houston Dali Li 7-3-18 Patient 3 Third Repeat Confocal 10.nd2	1	493253
P3 Houston Dali Li 7-3-18 Patient 3 Third Repeat Confocal 10.nd2	2	630601
P3 Houston Dali Li 7-3-18 Patient 3 Third Repeat Confocal 10.nd2	3	696264
P3 Houston Dali Li 7-3-18 Patient 3 Third Repeat Confocal 10.nd2	4	1043483
P3 Houston Dali Li 7-3-18 Patient 3 Third Repeat Confocal 10.nd2	5	935195
P3 Houston Dali Li 7-3-18 Patient 3 Third Repeat Confocal 11.nd2	1	1128179
P3 Houston Dali Li 7-3-18 Patient 3 Third Repeat Confocal 11.nd2	2	211968
P3 Houston Dali Li 7-3-18 Patient 3 Third Repeat Confocal 11.nd2	3	114815
P3 Houston Dali Li 7-3-18 Patient 3 Third Repeat Confocal 11.nd2	4	27196
P3 Houston Dali Li 7-3-18 Patient 3 Third Repeat Confocal 11.nd2	5	38846
P3 Houston Dali Li 7-3-18 Patient 3 Third Repeat Confocal 11.nd2	6	158111
P3 Houston Dali Li 7-3-18 Patient 3 Third Repeat Confocal 11.nd2	7	534295
P3 Houston Dali Li 7-3-18 Patient 3 Third Repeat Confocal 11.nd2	8	31860
P3 Houston Dali Li 7-3-18 Patient 3 Third Repeat Confocal 11.nd2	9	33005
P3 Houston Dali Li 7-3-18 Patient 3 Third Repeat Confocal 11.nd2	10	33264
P3 Houston Dali Li 7-3-18 Patient 3 Third Repeat Confocal 11.nd2	11	36552
P3 Houston Dali Li 7-3-18 Patient 3 Third Repeat Confocal 12.nd2	1	983562
P3 Houston Dali Li 7-3-18 Patient 3 Third Repeat Confocal 12.nd2	2	720122
P3 Houston Dali Li 7-3-18 Patient 3 Third Repeat Confocal 12.nd2	3	607402
P3 Houston Dali Li 7-3-18 Patient 3 Third Repeat Confocal 12.nd2	4	190601
P3 Houston Dali Li 7-3-18 Patient 3 Third Repeat Confocal 12.nd2	5	239341
P3 Houston Dali Li 7-3-18 Patient 3 Third Repeat Confocal 12.nd2	6	75471
P3 Houston Dali Li 7-3-18 Patient 3 Third Repeat Confocal 12.nd2	7	327186
P3 Houston Dali Li 7-3-18 Patient 3 Third Repeat Confocal 2.nd2	1	249576
P3 Houston Dali Li 7-3-18 Patient 3 Third Repeat Confocal 2.nd2	2	536997
P3 Houston Dali Li 7-3-18 Patient 3 Third Repeat Confocal 2.nd2	3	905203
P3 Houston Dali Li 7-3-18 Patient 3 Third Repeat Confocal 2.nd2	4	760913
P3 Houston Dali Li 7-3-18 Patient 3 Third Repeat Confocal 2.nd2	5	745339
P3 Houston Dali Li 7-3-18 Patient 3 Third Repeat Confocal 2.nd2	6	445856
P3 Houston Dali Li 7-3-18 Patient 3 Third Repeat Confocal 2.nd2	7	273878
P3 Houston Dali Li 7-3-18 Patient 3 Third Repeat Confocal 2.nd2	8	104700
P3 Houston Dali Li 7-3-18 Patient 3 Third Repeat Confocal 2.nd2	9	185201
P3 Houston Dali Li 7-3-18 Patient 3 Third Repeat Confocal 3.nd2	1	652822
P3 Houston Dali Li 7-3-18 Patient 3 Third Repeat Confocal 3.nd2	2	711285
P3 Houston Dali Li 7-3-18 Patient 3 Third Repeat Confocal 3.nd2	3	101500
P3 Houston Dali Li 7-3-18 Patient 3 Third Repeat Confocal 3.nd2	4	148506
P3 Houston Dali Li 7-3-18 Patient 3 Third Repeat Confocal 3.nd2	5	765572
P3 Houston Dali Li 7-3-18 Patient 3 Third Repeat Confocal 3.nd2	6	124699
P3 Houston Dali Li 7-3-18 Patient 3 Third Repeat Confocal 3.nd2	7	267720
P3 Houston Dali Li 7-3-18 Patient 3 Third Repeat Confocal 3.nd2	8	52850
P3 Houston Dali Li 7-3-18 Patient 3 Third Repeat Confocal 3.nd2	9	664638
P3 Houston Dali Li 7-3-18 Patient 3 Third Repeat Confocal 4.nd2	1	758706
P3 Houston Dali Li 7-3-18 Patient 3 Third Repeat Confocal 4.nd2	2	371924
P3 Houston Dali Li 7-3-18 Patient 3 Third Repeat Confocal 4.nd2	3	206785
P3 Houston Dali Li 7-3-18 Patient 3 Third Repeat Confocal 4.nd2	4	76935
P3 Houston Dali Li 7-3-18 Patient 3 Third Repeat Confocal 4.nd2	5	217066
P3 Houston Dali Li 7-3-18 Patient 3 Third Repeat Confocal 4.nd2	6	40071
P3 Houston Dali Li 7-3-18 Patient 3 Third Repeat Confocal 5.nd2	1	161902
P3 Houston Dali Li 7-3-18 Patient 3 Third Repeat Confocal 5.nd2	2	656615
P3 Houston Dali Li 7-3-18 Patient 3 Third Repeat Confocal 5.nd2	3	472785
P3 Houston Dali Li 7-3-18 Patient 3 Third Repeat Confocal 5.nd2	4	640948
P3 Houston Dali Li 7-3-18 Patient 3 Third Repeat Confocal 5.nd2	5	320556
P3 Houston Dali Li 7-3-18 Patient 3 Third Repeat Confocal 5.nd2	6	60551
P3 Houston Dali Li 7-3-18 Patient 3 Third Repeat Confocal 5.nd2	7	42892
P3 Houston Dali Li 7-3-18 Patient 3 Third Repeat Confocal 5.nd2	8	806197
P3 Houston Dali Li 7-3-18 Patient 3 Third Repeat Confocal 5.nd2	9	136393
P3 Houston Dali Li 7-3-18 Patient 3 Third Repeat Confocal 5.nd2	10	74544
P3 Houston Dali Li 7-3-18 Patient 3 Third Repeat Confocal 5.nd2	11	110747
P3 Houston Dali Li 7-3-18 Patient 3 Third Repeat Confocal 5.nd2	12	76448
P3 Houston Dali Li 7-3-18 Patient 3 Third Repeat Confocal 5.nd2	13	429610
P3 Houston Dali Li 7-3-18 Patient 3 Third Repeat Confocal 5.nd2	14	156448
P3 Houston Dali Li 7-3-18 Patient 3 Third Repeat Confocal 6.nd2	1	221477
P3 Houston Dali Li 7-3-18 Patient 3 Third Repeat Confocal 6.nd2	2	348585
P3 Houston Dali Li 7-3-18 Patient 3 Third Repeat Confocal 6.nd2	3	822007
P3 Houston Dali Li 7-3-18 Patient 3 Third Repeat Confocal 6.nd2	4	182516
P3 Houston Dali Li 7-3-18 Patient 3 Third Repeat Confocal 6.nd2	5	52472
P3 Houston Dali Li 7-3-18 Patient 3 Third Repeat Confocal 6.nd2	6	66728
P3 Houston Dali Li 7-3-18 Patient 3 Third Repeat Confocal 6.nd2	7	203891
P3 Houston Dali Li 7-3-18 Patient 3 Third Repeat Confocal 6.nd2	8	85350
P3 Houston Dali Li 7-3-18 Patient 3 Third Repeat Confocal 6.nd2	9	478500
P3 Houston Dali Li 7-3-18 Patient 3 Third Repeat Confocal 7.nd2	1	243770
P3 Houston Dali Li 7-3-18 Patient 3 Third Repeat Confocal 7.nd2	2	70162
P3 Houston Dali Li 7-3-18 Patient 3 Third Repeat Confocal 7.nd2	3	281458
P3 Houston Dali Li 7-3-18 Patient 3 Third Repeat Confocal 7.nd2	4	125682
P3 Houston Dali Li 7-3-18 Patient 3 Third Repeat Confocal 7.nd2	5	202272
P3 Houston Dali Li 7-3-18 Patient 3 Third Repeat Confocal 7.nd2	6	228532
P3 Houston Dali Li 7-3-18 Patient 3 Third Repeat Confocal 7.nd2	7	842882
P3 Houston Dali Li 7-3-18 Patient 3 Third Repeat Confocal 7.nd2	8	88144
P3 Houston Dali Li 7-3-18 Patient 3 Third Repeat Confocal 7.nd2	9	146168
P3 Houston Dali Li 7-3-18 Patient 3 Third Repeat Confocal 7.nd2	10	509481
P3 Houston Dali Li 7-3-18 Patient 3 Third Repeat Confocal 7.nd2	11	358599
P3 Houston Dali Li 7-3-18 Patient 3 Third Repeat Confocal 7.nd2	12	141095
P3 Houston Dali Li 7-3-18 Patient 3 Third Repeat Confocal 7.nd2	13	396276
P3 Houston Dali Li 7-3-18 Patient 3 Third Repeat Confocal 7.nd2	14	295450
P3 Houston Dali Li 7-3-18 Patient 3 Third Repeat Confocal 7.nd2	15	124732
P3 Houston Dali Li 7-3-18 Patient 3 Third Repeat Confocal 7.nd2	16	405195
P3 Houston Dali Li 7-3-18 Patient 3 Third Repeat Confocal 7.nd2	17	152947
P3 Houston Dali Li 7-3-18 Patient 3 Third Repeat Confocal 7.nd2	18	219778
P3 Houston Dali Li 7-3-18 Patient 3 Third Repeat Confocal 8.nd2	1	443790
P3 Houston Dali Li 7-3-18 Patient 3 Third Repeat Confocal 8.nd2	2	140262
P3 Houston Dali Li 7-3-18 Patient 3 Third Repeat Confocal 8.nd2	3	208686
P3 Houston Dali Li 7-3-18 Patient 3 Third Repeat Confocal 8.nd2	4	100480
P3 Houston Dali Li 7-3-18 Patient 3 Third Repeat Confocal 8.nd2	5	118578
P3 Houston Dali Li 7-3-18 Patient 3 Third Repeat Confocal 8.nd2	6	446391
P3 Houston Dali Li 7-3-18 Patient 3 Third Repeat Confocal 8.nd2	7	196301
P3 Houston Dali Li 7-3-18 Patient 3 Third Repeat Confocal 8.nd2	8	130342
P3 Houston Dali Li 7-3-18 Patient 3 Third Repeat Confocal 8.nd2	9	133384
P3 Houston Dali Li 7-3-18 Patient 3 Third Repeat Confocal 8.nd2	10	769513
P3 Houston Dali Li 7-3-18 Patient 3 Third Repeat Confocal 8.nd2	11	186126
P3 Houston Dali Li 7-3-18 Patient 3 Third Repeat Confocal 8.nd2	12	62816
P3 Houston Dali Li 7-3-18 Patient 3 Third Repeat Confocal 8.nd2	13	116355
P3 Houston Dali Li 7-3-18 Patient 3 Third Repeat Confocal 9.nd2	1	63291
P3 Houston Dali Li 7-3-18 Patient 3 Third Repeat Confocal 9.nd2	2	866312
P3 Houston Dali Li 7-3-18 Patient 3 Third Repeat Confocal 9.nd2	3	63910
P3 Houston Dali Li 7-3-18 Patient 3 Third Repeat Confocal 9.nd2	4	49876
P3 Houston Dali Li 7-3-18 Patient 3 Third Repeat Confocal 9.nd2	5	94960
P3 Houston Dali Li 7-3-18 Patient 3 Third Repeat Confocal 9.nd2	6	508508
P3 Houston Dali Li 7-3-18 Patient 3 Third Repeat Confocal 9.nd2	7	88465
P3 Houston Dali Li 7-3-18 Patient 3 Third Repeat Confocal 9.nd2	8	295074
P3 Houston Dali Li 7-3-18 Patient 3 Third Repeat Confocal 9.nd2	9	447581
P3 Houston Dali Li 7-3-18 Patient 3 Third Repeat Confocal 9.nd2	10	31035
P3 Houston Dali Li 7-3-18 Patient 3 Third Repeat Confocal 9.nd2	11	175427
P3 Houston Dali Li 7-3-18 Patient 3 Third Repeat Confocal 9.nd2	12	282975
P3 Houston Dali Li 7-3-18 Patient 3 Third Repeat Confocal 9.nd2	13	51695
P3 Houston Dali Li 7-6-18 Patient 3 Third Repeat Retake Confocal 1.nd2	1	591806
P3 Houston Dali Li 7-6-18 Patient 3 Third Repeat Retake Confocal 1.nd2	2	717761
P3 Houston Dali Li 7-6-18 Patient 3 Third Repeat Retake Confocal 1.nd2	3	340480
P3 Houston Dali Li 7-6-18 Patient 3 Third Repeat Retake Confocal 1.nd2	4	993546
P3 Houston Dali Li 7-6-18 Patient 3 Third Repeat Retake Confocal 1.nd2	5	408558
P3 Houston Dali Li 7-6-18 Patient 3 Third Repeat Retake Confocal 1.nd2	6	433029
P3 Houston Dali Li 7-6-18 Patient 3 Third Repeat Retake Confocal 1.nd2	7	761326
P3 Houston Dali Li 7-6-18 Patient 3 Third Repeat Retake Confocal 1.nd2	8	370933
P3 Houston Dali Li 7-6-18 Patient 3 Third Repeat Retake Confocal 10.nd2	1	442909
P3 Houston Dali Li 7-6-18 Patient 3 Third Repeat Retake Confocal 10.nd2	2	303546
P3 Houston Dali Li 7-6-18 Patient 3 Third Repeat Retake Confocal 10.nd2	3	825725
P3 Houston Dali Li 7-6-18 Patient 3 Third Repeat Retake Confocal 10.nd2	4	408143
P3 Houston Dali Li 7-6-18 Patient 3 Third Repeat Retake Confocal 10.nd2	5	532303
P3 Houston Dali Li 7-6-18 Patient 3 Third Repeat Retake Confocal 10.nd2	6	99518
P3 Houston Dali Li 7-6-18 Patient 3 Third Repeat Retake Confocal 10.nd2	7	765290
P3 Houston Dali Li 7-6-18 Patient 3 Third Repeat Retake Confocal 10.nd2	8	132638
P3 Houston Dali Li 7-6-18 Patient 3 Third Repeat Retake Confocal 10.nd2	9	114672
P3 Houston Dali Li 7-6-18 Patient 3 Third Repeat Retake Confocal 10.nd2	10	393089
P3 Houston Dali Li 7-6-18 Patient 3 Third Repeat Retake Confocal 2.nd2	1	518805
P3 Houston Dali Li 7-6-18 Patient 3 Third Repeat Retake Confocal 2.nd2	2	136652
P3 Houston Dali Li 7-6-18 Patient 3 Third Repeat Retake Confocal 2.nd2	3	177882
P3 Houston Dali Li 7-6-18 Patient 3 Third Repeat Retake Confocal 2.nd2	4	438001
P3 Houston Dali Li 7-6-18 Patient 3 Third Repeat Retake Confocal 2.nd2	5	337841
P3 Houston Dali Li 7-6-18 Patient 3 Third Repeat Retake Confocal 2.nd2	6	335626
P3 Houston Dali Li 7-6-18 Patient 3 Third Repeat Retake Confocal 2.nd2	7	123618
P3 Houston Dali Li 7-6-18 Patient 3 Third Repeat Retake Confocal 2.nd2	8	224704
P3 Houston Dali Li 7-6-18 Patient 3 Third Repeat Retake Confocal 3.nd2	1	406458
P3 Houston Dali Li 7-6-18 Patient 3 Third Repeat Retake Confocal 3.nd2	2	1203604
P3 Houston Dali Li 7-6-18 Patient 3 Third Repeat Retake Confocal 3.nd2	3	744831
P3 Houston Dali Li 7-6-18 Patient 3 Third Repeat Retake Confocal 3.nd2	4	485968
P3 Houston Dali Li 7-6-18 Patient 3 Third Repeat Retake Confocal 3.nd2	5	675415
P3 Houston Dali Li 7-6-18 Patient 3 Third Repeat Retake Confocal 3.nd2	6	333466
P3 Houston Dali Li 7-6-18 Patient 3 Third Repeat Retake Confocal 3.nd2	7	249950
P3 Houston Dali Li 7-6-18 Patient 3 Third Repeat Retake Confocal 3.nd2	8	339255
P3 Houston Dali Li 7-6-18 Patient 3 Third Repeat Retake Confocal 4.nd2	1	797313
P3 Houston Dali Li 7-6-18 Patient 3 Third Repeat Retake Confocal 4.nd2	2	447175
P3 Houston Dali Li 7-6-18 Patient 3 Third Repeat Retake Confocal 4.nd2	3	973404
P3 Houston Dali Li 7-6-18 Patient 3 Third Repeat Retake Confocal 4.nd2	4	96387
P3 Houston Dali Li 7-6-18 Patient 3 Third Repeat Retake Confocal 4.nd2	5	256245
P3 Houston Dali Li 7-6-18 Patient 3 Third Repeat Retake Confocal 4.nd2	6	60819
P3 Houston Dali Li 7-6-18 Patient 3 Third Repeat Retake Confocal 5.nd2	1	759756
P3 Houston Dali Li 7-6-18 Patient 3 Third Repeat Retake Confocal 5.nd2	2	566981
P3 Houston Dali Li 7-6-18 Patient 3 Third Repeat Retake Confocal 5.nd2	3	365830
P3 Houston Dali Li 7-6-18 Patient 3 Third Repeat Retake Confocal 5.nd2	4	498843
P3 Houston Dali Li 7-6-18 Patient 3 Third Repeat Retake Confocal 5.nd2	5	530655
P3 Houston Dali Li 7-6-18 Patient 3 Third Repeat Retake Confocal 6.nd2	1	496254
P3 Houston Dali Li 7-6-18 Patient 3 Third Repeat Retake Confocal 6.nd2	2	420638
P3 Houston Dali Li 7-6-18 Patient 3 Third Repeat Retake Confocal 6.nd2	3	627979
P3 Houston Dali Li 7-6-18 Patient 3 Third Repeat Retake Confocal 6.nd2	4	863407
P3 Houston Dali Li 7-6-18 Patient 3 Third Repeat Retake Confocal 6.nd2	5	492099
P3 Houston Dali Li 7-6-18 Patient 3 Third Repeat Retake Confocal 6.nd2	6	291586
P3 Houston Dali Li 7-6-18 Patient 3 Third Repeat Retake Confocal 6.nd2	7	231820
P3 Houston Dali Li 7-6-18 Patient 3 Third Repeat Retake Confocal 6.nd2	8	196739
P3 Houston Dali Li 7-6-18 Patient 3 Third Repeat Retake Confocal 6.nd2	9	494065
P3 Houston Dali Li 7-6-18 Patient 3 Third Repeat Retake Confocal 7.nd2	1	465989
P3 Houston Dali Li 7-6-18 Patient 3 Third Repeat Retake Confocal 7.nd2	2	808144
P3 Houston Dali Li 7-6-18 Patient 3 Third Repeat Retake Confocal 7.nd2	3	865205
P3 Houston Dali Li 7-6-18 Patient 3 Third Repeat Retake Confocal 7.nd2	4	300295
P3 Houston Dali Li 7-6-18 Patient 3 Third Repeat Retake Confocal 8.nd2	1	557016
P3 Houston Dali Li 7-6-18 Patient 3 Third Repeat Retake Confocal 8.nd2	2	709709
P3 Houston Dali Li 7-6-18 Patient 3 Third Repeat Retake Confocal 8.nd2	3	171266
P3 Houston Dali Li 7-6-18 Patient 3 Third Repeat Retake Confocal 8.nd2	4	1059116
P3 Houston Dali Li 7-6-18 Patient 3 Third Repeat Retake Confocal 8.nd2	5	120543
P3 Houston Dali Li 7-6-18 Patient 3 Third Repeat Retake Confocal 8.nd2	6	156100
P3 Houston Dali Li 7-6-18 Patient 3 Third Repeat Retake Confocal 9.nd2	1	433106
P3 Houston Dali Li 7-6-18 Patient 3 Third Repeat Retake Confocal 9.nd2	2	412071
P3 Houston Dali Li 7-6-18 Patient 3 Third Repeat Retake Confocal 9.nd2	3	75683
P3 Houston Dali Li 7-6-18 Patient 3 Third Repeat Retake Confocal 9.nd2	4	178275
P3 Houston Dali Li 7-6-18 Patient 3 Third Repeat Retake Confocal 9.nd2	5	614326
P3 Houston Dali Li 7-6-18 Patient 3 Third Repeat Retake Confocal 9.nd2	6	82822
P3 Houston Dali Li 7-6-18 Patient 3 Third Repeat Retake Confocal 9.nd2	7	797143
P3 Houston Dali Li 7-6-18 Patient 3 Third Repeat Retake Confocal 9.nd2	8	57066
P3 Houston Dali Li 7-6-18 Patient 3 Third Repeat Retake Confocal 9.nd2	9	93694
P3 Houston Dali Li 7-6-18 Patient 3 Third Repeat Retake Confocal 9.nd2	10	43316
P3 Houston Dali Li 7-6-18 Patient 3 Third Repeat Retake Confocal 9.nd2	11	65380
P3 Houston Dali Li 7-9-18 Patient 3 Retake Confocal 1.nd2	1	554482
P3 Houston Dali Li 7-9-18 Patient 3 Retake Confocal 1.nd2	2	1074618
P3 Houston Dali Li 7-9-18 Patient 3 Retake Confocal 1.nd2	3	633654
P3 Houston Dali Li 7-9-18 Patient 3 Retake Confocal 1.nd2	4	593896
P3 Houston Dali Li 7-9-18 Patient 3 Retake Confocal 1.nd2	5	771331
P3 Houston Dali Li 7-9-18 Patient 3 Retake Confocal 1.nd2	6	834780
P3 Houston Dali Li 7-9-18 Patient 3 Retake Confocal 1.nd2	7	28186
P3 Houston Dali Li 7-9-18 Patient 3 Retake Confocal 2.nd2	1	313321
P3 Houston Dali Li 7-9-18 Patient 3 Retake Confocal 2.nd2	2	364756
P3 Houston Dali Li 7-9-18 Patient 3 Retake Confocal 2.nd2	3	788975
P3 Houston Dali Li 7-9-18 Patient 3 Retake Confocal 2.nd2	4	261555
P3 Houston Dali Li 7-9-18 Patient 3 Retake Confocal 2.nd2	5	196717
P3 Houston Dali Li 7-9-18 Patient 3 Retake Confocal 2.nd2	6	247879
P3 Houston Dali Li 7-9-18 Patient 3 Retake Confocal 2.nd2	7	169737
P3 Houston Dali Li 7-9-18 Patient 3 Retake Confocal 3.nd2	1	432854
P3 Houston Dali Li 7-9-18 Patient 3 Retake Confocal 3.nd2	2	171448
P3 Houston Dali Li 7-9-18 Patient 3 Retake Confocal 3.nd2	3	600147
P3 Houston Dali Li 7-9-18 Patient 3 Retake Confocal 3.nd2	4	668101
P3 Houston Dali Li 7-9-18 Patient 3 Retake Confocal 3.nd2	5	271625
P3 Houston Dali Li 7-9-18 Patient 3 Retake Confocal 3.nd2	6	303497
P3 Houston Dali Li 7-9-18 Patient 3 Retake Confocal 3.nd2	7	303500
P3 Houston Dali Li 7-9-18 Patient 3 Retake Confocal 3.nd2	8	132493
P3 Houston Dali Li 7-9-18 Patient 3 Retake Confocal 3.nd2	9	409277
P3 Houston Dali Li 7-9-18 Patient 3 Retake Confocal 3.nd2	10	45692
P3 Houston Dali Li 7-9-18 Patient 3 Retake Confocal 3.nd2	11	115353
P3 Houston Dali Li 7-9-18 Patient 3 Retake Confocal 3.nd2	12	235586
P3 Houston Dali Li 7-9-18 Patient 3 Retake Confocal 3.nd2	13	73639
P3 Houston Dali Li 7-9-18 Patient 3 Retake Confocal 3.nd2	14	237994
P3 Houston Dali Li 7-9-18 Patient 3 Retake Confocal 4.nd2	1	445833
P3 Houston Dali Li 7-9-18 Patient 3 Retake Confocal 4.nd2	2	426174
P3 Houston Dali Li 7-9-18 Patient 3 Retake Confocal 4.nd2	3	396344
P3 Houston Dali Li 7-9-18 Patient 3 Retake Confocal 4.nd2	4	248218
P3 Houston Dali Li 7-9-18 Patient 3 Retake Confocal 4.nd2	5	40096
P3 Houston Dali Li 7-9-18 Patient 3 Retake Confocal 4.nd2	6	363516
P3 Houston Dali Li 7-9-18 Patient 3 Retake Confocal 4.nd2	7	171277
P3 Houston Dali Li 7-9-18 Patient 3 Retake Confocal 4.nd2	8	471258
P3 Houston Dali Li 7-9-18 Patient 3 Retake Confocal 4.nd2	9	453859
P3 Houston Dali Li 7-9-18 Patient 3 Retake Confocal 4.nd2	10	76917
P3 Houston Dali Li 7-9-18 Patient 3 Retake Confocal 4.nd2	11	388378
P3 Houston Dali Li 7-9-18 Patient 3 Retake Confocal 4.nd2	12	123560
P3 Houston Dali Li 7-9-18 Patient 3 Retake Confocal 4.nd2	13	245066
P3 Houston Dali Li 7-9-18 Patient 3 Retake Confocal 4.nd2	14	61932
P3 Houston Dali Li 7-9-18 Patient 3 Retake Confocal 4.nd2	15	666979
P3 Houston Dali Li 7-9-18 Patient 3 Retake Confocal 4.nd2	16	77329
P3 Houston Dali Li 7-9-18 Patient 3 Retake Confocal 4.nd2	17	166204
P3 Houston Dali Li 7-9-18 Patient 3 Retake Confocal 5.nd2	1	128761
P3 Houston Dali Li 7-9-18 Patient 3 Retake Confocal 5.nd2	2	399326
P3 Houston Dali Li 7-9-18 Patient 3 Retake Confocal 5.nd2	3	640943
P3 Houston Dali Li 7-9-18 Patient 3 Retake Confocal 5.nd2	4	128453
P3 Houston Dali Li 7-9-18 Patient 3 Retake Confocal 5.nd2	5	38621
P3 Houston Dali Li 7-9-18 Patient 3 Retake Confocal 5.nd2	6	99171
P3 Houston Dali Li 7-9-18 Patient 3 Retake Confocal 5.nd2	7	513137
P3 Houston Dali Li 7-9-18 Patient 3 Retake Confocal 5.nd2	8	329875
P3 Houston Dali Li 7-9-18 Patient 3 Retake Confocal 5.nd2	9	407175
P3 Houston Dali Li 7-9-18 Patient 3 Retake Confocal 5.nd2	10	456354
P3 Houston Dali Li 7-9-18 Patient 3 Retake Confocal 5.nd2	11	185313
P3 Houston Dali Li 7-9-18 Patient 3 Retake Confocal 5.nd2	12	37067
P3 Houston Dali Li 7-9-18 Patient 3 Retake Confocal 5.nd2	13	1064708
P3 Houston Dali Li 7-9-18 Patient 3 Retake Confocal 6.nd2	1	195277
P3 Houston Dali Li 7-9-18 Patient 3 Retake Confocal 6.nd2	2	502480
P3 Houston Dali Li 7-9-18 Patient 3 Retake Confocal 6.nd2	3	835683
P3 Houston Dali Li 7-9-18 Patient 3 Retake Confocal 6.nd2	4	107149
P3 Houston Dali Li 7-9-18 Patient 3 Retake Confocal 6.nd2	5	261373
P3 Houston Dali Li 7-9-18 Patient 3 Retake Confocal 6.nd2	6	366390
P3 Houston Dali Li 7-9-18 Patient 3 Retake Confocal 6.nd2	7	623149
P3 Houston Dali Li 7-9-18 Patient 3 Retake Confocal 6.nd2	8	353909
P3 Houston Dali Li 7-9-18 Patient 3 Retake Confocal 6.nd2	9	171388
P3 Houston Dali Li 7-9-18 Patient 3 Retake Confocal 6.nd2	10	137332
P3 Houston Dali Li 7-9-18 Patient 3 Retake Confocal 6.nd2	11	139894
P3 Houston Dali Li 7-9-18 Patient 3 Retake Confocal 6.nd2	12	30462
P3 Houston Dali Li 7-9-18 Patient 3 Retake Confocal 6.nd2	13	64241
P3 Houston Dali Li 7-9-18 Patient 3 Retake Confocal 6.nd2	14	332045
P3 Houston Dali Li 7-9-18 Patient 3 Retake Confocal 6.nd2	15	56726
P3 Houston Dali Li 7-9-18 Patient 3 Retake Confocal 7.nd2	1	984368
P3 Houston Dali Li 7-9-18 Patient 3 Retake Confocal 7.nd2	2	533952
P3 Houston Dali Li 7-9-18 Patient 3 Retake Confocal 7.nd2	3	222834
P3 Houston Dali Li 7-9-18 Patient 3 Retake Confocal 7.nd2	4	265678
P3 Houston Dali Li 7-9-18 Patient 3 Retake Confocal 7.nd2	5	45711
P3 Houston Dali Li 7-9-18 Patient 3 Retake Confocal 7.nd2	6	128833
P3 Houston Dali Li 7-9-18 Patient 3 Retake Confocal 7.nd2	7	288835
P3 Houston Dali Li 7-9-18 Patient 3 Retake Confocal 7.nd2	8	21419
P4 Houston Dali Li 06-03 Patient 4 Confocal 1.nd2	1	1357314
P4 Houston Dali Li 06-03 Patient 4 Confocal 1.nd2	2	1336188
P4 Houston Dali Li 06-03 Patient 4 Confocal 1.nd2	3	2282910
P4 Houston Dali Li 06-03 Patient 4 Confocal 1.nd2	4	1484163
P4 Houston Dali Li 06-03 Patient 4 Confocal 1.nd2	5	2705970
P4 Houston Dali Li 06-03 Patient 4 Confocal 1.nd2	6	2935491
P4 Houston Dali Li 06-03 Patient 4 Confocal 1.nd2	7	1242229
P4 Houston Dali Li 06-03 Patient 4 Confocal 1.nd2	8	867910
P4 Houston Dali Li 06-03 Patient 4 Confocal 1.nd2	9	2743122
P4 Houston Dali Li 06-03 Patient 4 Confocal 1.nd2	10	2585601
P4 Houston Dali Li 06-03 Patient 4 Confocal 1.nd2	11	474887
P4 Houston Dali Li 06-03 Patient 4 Confocal 1.nd2	12	4224312
P4 Houston Dali Li 06-03 Patient 4 Confocal 1.nd2	13	1290032
P4 Houston Dali Li 06-03 Patient 4 Confocal 1.nd2	14	1145726
P4 Houston Dali Li 06-03 Patient 4 Confocal 1.nd2	15	2113770
P4 Houston Dali Li 06-03 Patient 4 Confocal 1.nd2	16	3917476
P4 Houston Dali Li 06-03 Patient 4 Confocal 1.nd2	17	1496552
P4 Houston Dali Li 06-03 Patient 4 Confocal 1.nd2	18	1516940
P4 Houston Dali Li 06-03 Patient 4 Confocal 1.nd2	19	1015051
P4 Houston Dali Li 06-03 Patient 4 Confocal 1.nd2	20	1511077
P4 Houston Dali Li 06-03 Patient 4 Confocal 1.nd2	21	1198321
P4 Houston Dali Li 06-03 Patient 4 Confocal 1.nd2	22	808470
P4 Houston Dali Li 06-03 Patient 4 Confocal 1.nd2	23	125101
P4 Houston Dali Li 06-03 Patient 4 Confocal 1.nd2	24	1062777
P4 Houston Dali Li 06-03 Patient 4 Confocal 1.nd2	25	1072200
P4 Houston Dali Li 06-03 Patient 4 Confocal 1.nd2	26	2404936
P4 Houston Dali Li 06-03 Patient 4 Confocal 1.nd2	27	1143895
P4 Houston Dali Li 06-03 Patient 4 Confocal 1.nd2	28	299280
P4 Houston Dali Li 06-03 Patient 4 Confocal 1.nd2	29	692175
P4 Houston Dali Li 06-03 Patient 4 Confocal 1.nd2	30	569662
P4 Houston Dali Li 06-03 Patient 4 Confocal 1.nd2	31	979420
P4 Houston Dali Li 06-03 Patient 4 Confocal 1.nd2	32	471309
P4 Houston Dali Li 06-03 Patient 4 Confocal 1.nd2	33	677611
P4 Houston Dali Li 06-03 Patient 4 Confocal 1.nd2	34	381818
P4 Houston Dali Li 06-03 Patient 4 Confocal 1.nd2	35	301493
P4 Houston Dali Li 06-03 Patient 4 Confocal 1.nd2	36	374647
P4 Houston Dali Li 06-03 Patient 4 Confocal 1.nd2	37	129953
P4 Houston Dali Li 06-03 Patient 4 Confocal 1.nd2	38	933591
P4 Houston Dali Li 06-03 Patient 4 Confocal 1.nd2	39	1662851
P4 Houston Dali Li 06-03 Patient 4 Confocal 1.nd2	40	929500
P4 Houston Dali Li 06-03 Patient 4 Confocal 1.nd2	41	1056301
P4 Houston Dali Li 06-03 Patient 4 Confocal 1.nd2	42	1166864
P4 Houston Dali Li 06-03 Patient 4 Confocal 1.nd2	43	1310854
P4 Houston Dali Li 06-03 Patient 4 Confocal 1.nd2	44	333743
P4 Houston Dali Li 06-03 Patient 4 Confocal 1.nd2	45	694489
P4 Houston Dali Li 06-03 Patient 4 Confocal 1.nd2	46	110864
P4 Houston Dali Li 06-03 Patient 4 Confocal 1.nd2	47	431022
P4 Houston Dali Li 06-03 Patient 4 Confocal 1.nd2	48	1841021
P4 Houston Dali Li 06-03 Patient 4 Confocal 1.nd2	49	405722
P4 Houston Dali Li 06-03 Patient 4 Confocal 1.nd2	50	93355
P4 Houston Dali Li 06-03 Patient 4 Confocal 1.nd2	51	137391
P4 Houston Dali Li 06-03 Patient 4 Confocal 1.nd2	52	407573
P4 Houston Dali Li 06-03 Patient 4 Confocal 1.nd2	53	68759
P4 Houston Dali Li 06-03 Patient 4 Confocal 1.nd2	54	60383
P4 Houston Dali Li 06-03 Patient 4 Confocal 1.nd2	55	1081828
P4 Houston Dali Li 06-03 Patient 4 Confocal 1.nd2	56	47013
P4 Houston Dali Li 06-03 Patient 4 Confocal 1.nd2	57	161242
P4 Houston Dali Li 06-03 Patient 4 Confocal 2.nd2	1	1248805
P4 Houston Dali Li 06-03 Patient 4 Confocal 2.nd2	2	1068920
P4 Houston Dali Li 06-03 Patient 4 Confocal 2.nd2	3	1605233
P4 Houston Dali Li 06-03 Patient 4 Confocal 2.nd2	4	1413030
P4 Houston Dali Li 06-03 Patient 4 Confocal 2.nd2	5	2261839
P4 Houston Dali Li 06-03 Patient 4 Confocal 2.nd2	6	1549794
P4 Houston Dali Li 06-03 Patient 4 Confocal 2.nd2	7	2529831
P4 Houston Dali Li 06-03 Patient 4 Confocal 2.nd2	8	2248255
P4 Houston Dali Li 06-03 Patient 4 Confocal 2.nd2	9	1658743
P4 Houston Dali Li 06-03 Patient 4 Confocal 2.nd2	10	571596
P4 Houston Dali Li 06-03 Patient 4 Confocal 2.nd2	11	2012219
P4 Houston Dali Li 06-03 Patient 4 Confocal 2.nd2	12	2044205
P4 Houston Dali Li 06-03 Patient 4 Confocal 2.nd2	13	540905
P4 Houston Dali Li 06-03 Patient 4 Confocal 2.nd2	14	2105242
P4 Houston Dali Li 06-03 Patient 4 Confocal 2.nd2	15	1935255
P4 Houston Dali Li 06-03 Patient 4 Confocal 2.nd2	16	953066
P4 Houston Dali Li 06-03 Patient 4 Confocal 2.nd2	17	1735878
P4 Houston Dali Li 06-03 Patient 4 Confocal 2.nd2	18	1322791
P4 Houston Dali Li 06-03 Patient 4 Confocal 2.nd2	19	587249
P4 Houston Dali Li 06-03 Patient 4 Confocal 2.nd2	20	885333
P4 Houston Dali Li 06-03 Patient 4 Confocal 2.nd2	21	494785
P4 Houston Dali Li 06-03 Patient 4 Confocal 2.nd2	22	185293
P4 Houston Dali Li 06-03 Patient 4 Confocal 2.nd2	23	1499947
P4 Houston Dali Li 06-03 Patient 4 Confocal 2.nd2	24	2036657
P4 Houston Dali Li 06-03 Patient 4 Confocal 2.nd2	25	787472
P4 Houston Dali Li 06-03 Patient 4 Confocal 2.nd2	26	1661978
P4 Houston Dali Li 06-03 Patient 4 Confocal 2.nd2	27	402648
P4 Houston Dali Li 06-03 Patient 4 Confocal 2.nd2	28	1743512
P4 Houston Dali Li 06-03 Patient 4 Confocal 2.nd2	29	886475
P4 Houston Dali Li 06-03 Patient 4 Confocal 2.nd2	30	1278071
P4 Houston Dali Li 06-03 Patient 4 Confocal 2.nd2	31	335501
P4 Houston Dali Li 06-03 Patient 4 Confocal 2.nd2	32	1670254
P4 Houston Dali Li 06-03 Patient 4 Confocal 2.nd2	33	1537899
P4 Houston Dali Li 06-03 Patient 4 Confocal 2.nd2	34	674455
P4 Houston Dali Li 06-03 Patient 4 Confocal 2.nd2	35	502856
P4 Houston Dali Li 06-03 Patient 4 Confocal 2.nd2	36	783765
P4 Houston Dali Li 06-03 Patient 4 Confocal 2.nd2	37	2365944
P4 Houston Dali Li 06-03 Patient 4 Confocal 2.nd2	38	991446
P4 Houston Dali Li 06-03 Patient 4 Confocal 2.nd2	39	812606
P4 Houston Dali Li 06-03 Patient 4 Confocal 2.nd2	40	744920
P4 Houston Dali Li 06-03 Patient 4 Confocal 2.nd2	41	421423
P4 Houston Dali Li 06-03 Patient 4 Confocal 2.nd2	42	626607
P4 Houston Dali Li 06-03 Patient 4 Confocal 2.nd2	43	1058574
P4 Houston Dali Li 06-03 Patient 4 Confocal 2.nd2	44	1552544
P4 Houston Dali Li 06-03 Patient 4 Confocal 2.nd2	45	1417537
P4 Houston Dali Li 06-03 Patient 4 Confocal 2.nd2	46	382432
P4 Houston Dali Li 06-03 Patient 4 Confocal 2.nd2	47	1178546
P4 Houston Dali Li 06-03 Patient 4 Confocal 2.nd2	48	392483
P4 Houston Dali Li 06-03 Patient 4 Confocal 2.nd2	49	1068482
P4 Houston Dali Li 06-03 Patient 4 Confocal 2.nd2	50	824236
P4 Houston Dali Li 06-03 Patient 4 Confocal 2.nd2	51	428660
P4 Houston Dali Li 06-03 Patient 4 Confocal 2.nd2	52	284552
P4 Houston Dali Li 06-03 Patient 4 Confocal 2.nd2	53	223740
P4 Houston Dali Li 06-03 Patient 4 Confocal 2.nd2	54	117854
P4 Houston Dali Li 06-03 Patient 4 Confocal 2.nd2	55	1594098
P4 Houston Dali Li 06-03 Patient 4 Confocal 2.nd2	56	216136
P4 Houston Dali Li 06-03 Patient 4 Confocal 2.nd2	57	243413
P4 Houston Dali Li 06-03 Patient 4 Confocal 2.nd2	58	494961
P4 Houston Dali Li 06-03 Patient 4 Confocal 2.nd2	59	1892862
P4 Houston Dali Li 06-03 Patient 4 Confocal 2.nd2	60	290363
P4 Houston Dali Li 06-03 Patient 4 Confocal 2.nd2	61	624889
P4 Houston Dali Li 06-03 Patient 4 Confocal 2.nd2	62	921848
P4 Houston Dali Li 06-03 Patient 4 Confocal 2.nd2	63	96369
P4 Houston Dali Li 06-03 Patient 4 Confocal 2.nd2	64	400346
P4 Houston Dali Li 06-03 Patient 4 Confocal 3.nd2	1	1947485
P4 Houston Dali Li 06-03 Patient 4 Confocal 3.nd2	2	1010545
P4 Houston Dali Li 06-03 Patient 4 Confocal 3.nd2	3	1022180
P4 Houston Dali Li 06-03 Patient 4 Confocal 3.nd2	4	1154749
P4 Houston Dali Li 06-03 Patient 4 Confocal 3.nd2	5	990263
P4 Houston Dali Li 06-03 Patient 4 Confocal 3.nd2	6	571021
P4 Houston Dali Li 06-03 Patient 4 Confocal 3.nd2	7	1178756
P4 Houston Dali Li 06-03 Patient 4 Confocal 3.nd2	8	279458
P4 Houston Dali Li 06-03 Patient 4 Confocal 3.nd2	9	1527151
P4 Houston Dali Li 06-03 Patient 4 Confocal 3.nd2	10	785874
P4 Houston Dali Li 06-03 Patient 4 Confocal 3.nd2	11	905733
P4 Houston Dali Li 06-03 Patient 4 Confocal 3.nd2	12	1765064
P4 Houston Dali Li 06-03 Patient 4 Confocal 3.nd2	13	658088
P4 Houston Dali Li 06-03 Patient 4 Confocal 3.nd2	14	1348121
P4 Houston Dali Li 06-03 Patient 4 Confocal 3.nd2	15	1552833
P4 Houston Dali Li 06-03 Patient 4 Confocal 3.nd2	16	1340403
P4 Houston Dali Li 06-03 Patient 4 Confocal 3.nd2	17	443536
P4 Houston Dali Li 06-03 Patient 4 Confocal 3.nd2	18	2357907
P4 Houston Dali Li 06-03 Patient 4 Confocal 3.nd2	19	709434
P4 Houston Dali Li 06-03 Patient 4 Confocal 3.nd2	20	409615
P4 Houston Dali Li 06-03 Patient 4 Confocal 3.nd2	21	663050
P4 Houston Dali Li 06-03 Patient 4 Confocal 3.nd2	22	1128184
P4 Houston Dali Li 06-03 Patient 4 Confocal 3.nd2	23	413129
P4 Houston Dali Li 06-03 Patient 4 Confocal 3.nd2	24	1175015
P4 Houston Dali Li 06-03 Patient 4 Confocal 3.nd2	25	647166
P4 Houston Dali Li 06-03 Patient 4 Confocal 3.nd2	26	2284468
P4 Houston Dali Li 06-03 Patient 4 Confocal 3.nd2	27	963156
P4 Houston Dali Li 06-03 Patient 4 Confocal 3.nd2	28	2078408
P4 Houston Dali Li 06-03 Patient 4 Confocal 3.nd2	29	872248
P4 Houston Dali Li 06-03 Patient 4 Confocal 3.nd2	30	633060
P4 Houston Dali Li 06-03 Patient 4 Confocal 3.nd2	31	1008065
P4 Houston Dali Li 06-03 Patient 4 Confocal 3.nd2	32	838637
P4 Houston Dali Li 06-03 Patient 4 Confocal 3.nd2	33	280960
P4 Houston Dali Li 06-03 Patient 4 Confocal 3.nd2	34	388448
P4 Houston Dali Li 06-03 Patient 4 Confocal 3.nd2	35	700586
P4 Houston Dali Li 06-03 Patient 4 Confocal 3.nd2	36	775079
P4 Houston Dali Li 06-03 Patient 4 Confocal 3.nd2	37	530507
P4 Houston Dali Li 06-03 Patient 4 Confocal 3.nd2	38	587941
P4 Houston Dali Li 06-03 Patient 4 Confocal 3.nd2	39	727883
P4 Houston Dali Li 06-03 Patient 4 Confocal 3.nd2	40	519516
P4 Houston Dali Li 06-03 Patient 4 Confocal 3.nd2	41	680256
P4 Houston Dali Li 06-03 Patient 4 Confocal 3.nd2	42	580807
P4 Houston Dali Li 06-03 Patient 4 Confocal 3.nd2	43	463038
P4 Houston Dali Li 06-03 Patient 4 Confocal 3.nd2	44	543136
P4 Houston Dali Li 06-03 Patient 4 Confocal 3.nd2	45	667016
P4 Houston Dali Li 06-03 Patient 4 Confocal 3.nd2	46	917589
P4 Houston Dali Li 06-03 Patient 4 Confocal 3.nd2	47	1137984
P4 Houston Dali Li 06-03 Patient 4 Confocal 3.nd2	48	1165438
P4 Houston Dali Li 06-03 Patient 4 Confocal 3.nd2	49	566172
P4 Houston Dali Li 06-03 Patient 4 Confocal 3.nd2	50	1007404
P4 Houston Dali Li 06-03 Patient 4 Confocal 3.nd2	51	1204455
P4 Houston Dali Li 06-03 Patient 4 Confocal 3.nd2	52	1912855
P4 Houston Dali Li 06-03 Patient 4 Confocal 3.nd2	53	790486
P4 Houston Dali Li 06-03 Patient 4 Confocal 3.nd2	54	1560918
P4 Houston Dali Li 06-03 Patient 4 Confocal 3.nd2	55	266756
P4 Houston Dali Li 06-03 Patient 4 Confocal 3.nd2	56	272753
P4 Houston Dali Li 06-03 Patient 4 Confocal 3.nd2	57	518472
P4 Houston Dali Li 06-03 Patient 4 Confocal 3.nd2	58	183891
P4 Houston Dali Li 06-03 Patient 4 Confocal 3.nd2	59	117274
P4 Houston Dali Li 06-03 Patient 4 Confocal 3.nd2	60	305648
P4 Houston Dali Li 06-03 Patient 4 Confocal 3.nd2	61	96291
P4 Houston Dali Li 06-03 Patient 4 Confocal 3.nd2	62	649807
P4 Houston Dali Li 06-03 Patient 4 Confocal 4.nd2	1	2897732
P4 Houston Dali Li 06-03 Patient 4 Confocal 4.nd2	2	1526509
P4 Houston Dali Li 06-03 Patient 4 Confocal 4.nd2	3	2217861
P4 Houston Dali Li 06-03 Patient 4 Confocal 4.nd2	4	2001623
P4 Houston Dali Li 06-03 Patient 4 Confocal 4.nd2	5	1369299
P4 Houston Dali Li 06-03 Patient 4 Confocal 4.nd2	6	1544193
P4 Houston Dali Li 06-03 Patient 4 Confocal 4.nd2	7	2408217
P4 Houston Dali Li 06-03 Patient 4 Confocal 4.nd2	8	3012711
P4 Houston Dali Li 06-03 Patient 4 Confocal 4.nd2	9	1737066
P4 Houston Dali Li 06-03 Patient 4 Confocal 4.nd2	10	3174062
P4 Houston Dali Li 06-03 Patient 4 Confocal 4.nd2	11	2103731
P4 Houston Dali Li 06-03 Patient 4 Confocal 4.nd2	12	1650427
P4 Houston Dali Li 06-03 Patient 4 Confocal 4.nd2	13	985137
P4 Houston Dali Li 06-03 Patient 4 Confocal 4.nd2	14	2369799
P4 Houston Dali Li 06-03 Patient 4 Confocal 4.nd2	15	991368
P4 Houston Dali Li 06-03 Patient 4 Confocal 4.nd2	16	264266
P4 Houston Dali Li 06-03 Patient 4 Confocal 4.nd2	17	1277161
P4 Houston Dali Li 06-03 Patient 4 Confocal 4.nd2	18	656698
P4 Houston Dali Li 06-03 Patient 4 Confocal 4.nd2	19	1187843
P4 Houston Dali Li 06-03 Patient 4 Confocal 4.nd2	20	1325298
P4 Houston Dali Li 06-03 Patient 4 Confocal 4.nd2	21	1206235
P4 Houston Dali Li 06-03 Patient 4 Confocal 4.nd2	22	917475
P4 Houston Dali Li 06-03 Patient 4 Confocal 4.nd2	23	2233123
P4 Houston Dali Li 06-03 Patient 4 Confocal 4.nd2	24	1187983
P4 Houston Dali Li 06-03 Patient 4 Confocal 4.nd2	25	1592374
P4 Houston Dali Li 06-03 Patient 4 Confocal 4.nd2	26	1559717
P4 Houston Dali Li 06-03 Patient 4 Confocal 4.nd2	27	422652
P4 Houston Dali Li 06-03 Patient 4 Confocal 4.nd2	28	2778751
P4 Houston Dali Li 06-03 Patient 4 Confocal 4.nd2	29	2952019
P4 Houston Dali Li 06-03 Patient 4 Confocal 4.nd2	30	780956
P4 Houston Dali Li 06-03 Patient 4 Confocal 4.nd2	31	785295
P4 Houston Dali Li 06-03 Patient 4 Confocal 4.nd2	32	1003295
P4 Houston Dali Li 06-03 Patient 4 Confocal 4.nd2	33	531360
P4 Houston Dali Li 06-03 Patient 4 Confocal 4.nd2	34	633759
P4 Houston Dali Li 06-03 Patient 4 Confocal 4.nd2	35	273915
P4 Houston Dali Li 06-03 Patient 4 Confocal 4.nd2	36	347059
P4 Houston Dali Li 06-03 Patient 4 Confocal 4.nd2	37	994448
P4 Houston Dali Li 06-03 Patient 4 Confocal 4.nd2	38	1358618
P4 Houston Dali Li 06-03 Patient 4 Confocal 4.nd2	39	2791652
P4 Houston Dali Li 06-03 Patient 4 Confocal 4.nd2	40	1635119
P4 Houston Dali Li 06-03 Patient 4 Confocal 4.nd2	41	1015121
P4 Houston Dali Li 06-03 Patient 4 Confocal 4.nd2	42	2147006
P4 Houston Dali Li 06-03 Patient 4 Confocal 4.nd2	43	517368
P4 Houston Dali Li 06-03 Patient 4 Confocal 4.nd2	44	673293
P4 Houston Dali Li 06-03 Patient 4 Confocal 4.nd2	45	742760
P4 Houston Dali Li 06-03 Patient 4 Confocal 4.nd2	46	1101292
P4 Houston Dali Li 06-03 Patient 4 Confocal 4.nd2	47	472027
P4 Houston Dali Li 06-03 Patient 4 Confocal 4.nd2	48	2202171
P4 Houston Dali Li 06-03 Patient 4 Confocal 4.nd2	49	1476682
P4 Houston Dali Li 06-03 Patient 4 Confocal 4.nd2	50	327233
P4 Houston Dali Li 06-03 Patient 4 Confocal 4.nd2	51	3508762
P4 Houston Dali Li 06-03 Patient 4 Confocal 4.nd2	52	784246
P4 Houston Dali Li 06-03 Patient 4 Confocal 4.nd2	53	1126326
P4 Houston Dali Li 06-03 Patient 4 Confocal 4.nd2	54	1797945
P4 Houston Dali Li 06-03 Patient 4 Confocal 4.nd2	55	1291055
P4 Houston Dali Li 06-03 Patient 4 Confocal 4.nd2	56	387233
P4 Houston Dali Li 06-03 Patient 4 Confocal 4.nd2	57	600234
P4 Houston Dali Li 06-03 Patient 4 Confocal 4.nd2	58	1791611
P4 Houston Dali Li 06-03 Patient 4 Confocal 4.nd2	59	308282
P4 Houston Dali Li 6-15-18 Patient 4 Retake Confocal 1.nd2	1	526652
P4 Houston Dali Li 6-15-18 Patient 4 Retake Confocal 1.nd2	2	687818
P4 Houston Dali Li 6-15-18 Patient 4 Retake Confocal 1.nd2	3	681991
P4 Houston Dali Li 6-15-18 Patient 4 Retake Confocal 1.nd2	4	650773
P4 Houston Dali Li 6-15-18 Patient 4 Retake Confocal 1.nd2	5	519461
P4 Houston Dali Li 6-15-18 Patient 4 Retake Confocal 1.nd2	6	524998
P4 Houston Dali Li 6-15-18 Patient 4 Retake Confocal 1.nd2	7	215311
P4 Houston Dali Li 6-15-18 Patient 4 Retake Confocal 1.nd2	8	201705
P4 Houston Dali Li 6-15-18 Patient 4 Retake Confocal 1.nd2	9	287530
P4 Houston Dali Li 6-15-18 Patient 4 Retake Confocal 1.nd2	10	106511
P4 Houston Dali Li 6-15-18 Patient 4 Retake Confocal 1.nd2	11	152568
P4 Houston Dali Li 6-15-18 Patient 4 Retake Confocal 1.nd2	12	652358
P4 Houston Dali Li 6-15-18 Patient 4 Retake Confocal 1.nd2	13	643888
P4 Houston Dali Li 6-15-18 Patient 4 Retake Confocal 1.nd2	14	441368
P4 Houston Dali Li 6-15-18 Patient 4 Retake Confocal 1.nd2	15	418938
P4 Houston Dali Li 6-15-18 Patient 4 Retake Confocal 1.nd2	16	705843
P4 Houston Dali Li 6-15-18 Patient 4 Retake Confocal 1.nd2	17	377901
P4 Houston Dali Li 6-15-18 Patient 4 Retake Confocal 1.nd2	18	285206
P4 Houston Dali Li 6-15-18 Patient 4 Retake Confocal 1.nd2	19	143772
P4 Houston Dali Li 6-15-18 Patient 4 Retake Confocal 1.nd2	20	585523
P4 Houston Dali Li 6-15-18 Patient 4 Retake Confocal 1.nd2	21	309905
P4 Houston Dali Li 6-15-18 Patient 4 Retake Confocal 1.nd2	22	806999
P4 Houston Dali Li 6-15-18 Patient 4 Retake Confocal 1.nd2	23	354015
P4 Houston Dali Li 6-15-18 Patient 4 Retake Confocal 1.nd2	24	306671
P4 Houston Dali Li 6-15-18 Patient 4 Retake Confocal 1.nd2	25	1135873
P4 Houston Dali Li 6-15-18 Patient 4 Retake Confocal 1.nd2	26	377280
P4 Houston Dali Li 6-15-18 Patient 4 Retake Confocal 1.nd2	27	187884
P4 Houston Dali Li 6-15-18 Patient 4 Retake Confocal 1.nd2	28	66447
P4 Houston Dali Li 6-15-18 Patient 4 Retake Confocal 1.nd2	29	376141
P4 Houston Dali Li 6-15-18 Patient 4 Retake Confocal 1.nd2	30	148891
P4 Houston Dali Li 6-15-18 Patient 4 Retake Confocal 1.nd2	31	298514
P4 Houston Dali Li 6-15-18 Patient 4 Retake Confocal 1.nd2	32	306145
P4 Houston Dali Li 6-15-18 Patient 4 Retake Confocal 1.nd2	33	220852
P4 Houston Dali Li 6-15-18 Patient 4 Retake Confocal 1.nd2	34	303806
P4 Houston Dali Li 6-15-18 Patient 4 Retake Confocal 1.nd2	35	325697
P4 Houston Dali Li 6-15-18 Patient 4 Retake Confocal 1.nd2	36	41407
P4 Houston Dali Li 6-15-18 Patient 4 Retake Confocal 1.nd2	37	64598
P4 Houston Dali Li 6-15-18 Patient 4 Retake Confocal 1.nd2	38	218594
P4 Houston Dali Li 6-15-18 Patient 4 Retake Confocal 1.nd2	39	44127
P4 Houston Dali Li 6-15-18 Patient 4 Retake Confocal 1.nd2	40	108760
P4 Houston Dali Li 6-15-18 Patient 4 Retake Confocal 1.nd2	41	152234
P4 Houston Dali Li 6-15-18 Patient 4 Retake Confocal 1.nd2	42	492930
P4 Houston Dali Li 6-15-18 Patient 4 Retake Confocal 1.nd2	43	47632
P4 Houston Dali Li 6-15-18 Patient 4 Retake Confocal 1.nd2	44	251683
P4 Houston Dali Li 6-15-18 Patient 4 Retake Confocal 1.nd2	45	333970
P4 Houston Dali Li 6-15-18 Patient 4 Retake Confocal 2.nd2	1	177113
P4 Houston Dali Li 6-15-18 Patient 4 Retake Confocal 2.nd2	2	472327
P4 Houston Dali Li 6-15-18 Patient 4 Retake Confocal 2.nd2	3	300092
P4 Houston Dali Li 6-15-18 Patient 4 Retake Confocal 2.nd2	4	347472
P4 Houston Dali Li 6-15-18 Patient 4 Retake Confocal 2.nd2	5	159547
P4 Houston Dali Li 6-15-18 Patient 4 Retake Confocal 2.nd2	6	194309
P4 Houston Dali Li 6-15-18 Patient 4 Retake Confocal 2.nd2	7	158799
P4 Houston Dali Li 6-15-18 Patient 4 Retake Confocal 2.nd2	8	376030
P4 Houston Dali Li 6-15-18 Patient 4 Retake Confocal 2.nd2	9	293894
P4 Houston Dali Li 6-15-18 Patient 4 Retake Confocal 2.nd2	10	346595
P4 Houston Dali Li 6-15-18 Patient 4 Retake Confocal 2.nd2	11	352671
P4 Houston Dali Li 6-15-18 Patient 4 Retake Confocal 2.nd2	12	223109
P4 Houston Dali Li 6-15-18 Patient 4 Retake Confocal 2.nd2	13	311434
P4 Houston Dali Li 6-15-18 Patient 4 Retake Confocal 2.nd2	14	385052
P4 Houston Dali Li 6-15-18 Patient 4 Retake Confocal 2.nd2	15	249042
P4 Houston Dali Li 6-15-18 Patient 4 Retake Confocal 2.nd2	16	282951
P4 Houston Dali Li 6-15-18 Patient 4 Retake Confocal 2.nd2	17	123731
P4 Houston Dali Li 6-15-18 Patient 4 Retake Confocal 2.nd2	18	482517
P4 Houston Dali Li 6-15-18 Patient 4 Retake Confocal 2.nd2	19	70872
P4 Houston Dali Li 6-15-18 Patient 4 Retake Confocal 2.nd2	20	293189
P4 Houston Dali Li 6-15-18 Patient 4 Retake Confocal 2.nd2	21	227994
P4 Houston Dali Li 6-15-18 Patient 4 Retake Confocal 2.nd2	22	113031
P4 Houston Dali Li 6-15-18 Patient 4 Retake Confocal 2.nd2	23	178845
P4 Houston Dali Li 6-15-18 Patient 4 Retake Confocal 2.nd2	24	193503
P4 Houston Dali Li 6-15-18 Patient 4 Retake Confocal 2.nd2	25	201315
P4 Houston Dali Li 6-15-18 Patient 4 Retake Confocal 2.nd2	26	279718
P4 Houston Dali Li 6-15-18 Patient 4 Retake Confocal 2.nd2	27	183384
P4 Houston Dali Li 6-15-18 Patient 4 Retake Confocal 2.nd2	28	376975
P4 Houston Dali Li 6-15-18 Patient 4 Retake Confocal 2.nd2	29	91250
P4 Houston Dali Li 6-15-18 Patient 4 Retake Confocal 2.nd2	30	173129
P4 Houston Dali Li 6-15-18 Patient 4 Retake Confocal 2.nd2	31	98315
P4 Houston Dali Li 6-15-18 Patient 4 Retake Confocal 2.nd2	32	275695
P4 Houston Dali Li 6-15-18 Patient 4 Retake Confocal 2.nd2	33	395607
P4 Houston Dali Li 6-15-18 Patient 4 Retake Confocal 2.nd2	34	360762
P4 Houston Dali Li 6-15-18 Patient 4 Retake Confocal 2.nd2	35	232099
P4 Houston Dali Li 6-15-18 Patient 4 Retake Confocal 2.nd2	36	81129
P4 Houston Dali Li 6-15-18 Patient 4 Retake Confocal 2.nd2	37	207193
P4 Houston Dali Li 6-15-18 Patient 4 Retake Confocal 2.nd2	38	134830
P4 Houston Dali Li 6-15-18 Patient 4 Retake Confocal 2.nd2	39	145933
P4 Houston Dali Li 6-15-18 Patient 4 Retake Confocal 2.nd2	40	137626
P4 Houston Dali Li 6-15-18 Patient 4 Retake Confocal 2.nd2	41	218882
P4 Houston Dali Li 6-15-18 Patient 4 Retake Confocal 2.nd2	42	372513
P4 Houston Dali Li 6-15-18 Patient 4 Retake Confocal 2.nd2	43	163310
P4 Houston Dali Li 6-15-18 Patient 4 Retake Confocal 2.nd2	44	173214
P4 Houston Dali Li 6-15-18 Patient 4 Retake Confocal 2.nd2	45	148246
P4 Houston Dali Li 6-15-18 Patient 4 Retake Confocal 2.nd2	46	232673
P4 Houston Dali Li 6-15-18 Patient 4 Retake Confocal 2.nd2	47	179391
P4 Houston Dali Li 6-15-18 Patient 4 Retake Confocal 2.nd2	48	164991
P4 Houston Dali Li 6-15-18 Patient 4 Retake Confocal 2.nd2	49	94915
[truncated: 2,068 more rows]

## Sheet: Fig 8E
nd2 file	cell number	channel3-pZeta
[truncated: 3,935 more rows]
